# Supplementary material for: Colistin and Carbapenem-Resistant Acinetobacter baumannii Aci46 in Thailand: Genome Analysis and Antibiotic Resistance Profiling
Source: Antibiotics (Basel). 2021 Aug 30;10(9):1054. doi: 10.3390/antibiotics10091054 (PMC8468411; doi:10.3390/antibiotics10091054)
Supplement: Supplementary file 1 [file antibiotics-10-01054-s001.zip]

Archive with 2 entries (2 files):
- NT2_supp._tables.xlsx
- NT2_suppl figure.pdf
