# Supplementary material for: Colistin and Carbapenem-Resistant Acinetobacter baumannii Aci46 in Thailand: Genome Analysis and Antibiotic Resistance Profiling
Source: Antibiotics (Basel). 2021 Aug 30;10(9):1054. doi: 10.3390/antibiotics10091054 (PMC8468411; doi:10.3390/antibiotics10091054)
Supplement: Supplementary file 1 [file antibiotics-10-01054-s001.zip › NT2_supp._tables.xlsx]

## Sheet: supp. table S1
Supplement table S1: Guideline for interpretation of disk diffusion results
class of antibiotics	drugs	ID	dose	Zone diameter (mm)			reference	E. coli ATCC 25922
				S	I	R		QC, zone diameter
aminoglycosides	gentamicin	CN10	10 µg	≥15	13-14	≤12	M100-31, (CLSI, 2021)	19-26
aminoglycosides	kanamycin	K30	30 µg	≥18	14-17	≤13	M100-31, (CLSI, 2021)	17-25
aminoglycosides	streptomycin	S10	10 µg	≥15	12-14	≤11	M100-31, (CLSI, 2021)	12-20
beta-lactam	cephalothin	CAZ30	30 µg	≥ 18	15-17	≤14	M100-31, (CLSI, 2021)	15-21
beta-lactam	cefoxitin	CRO30	30 µg	≥ 18	15-17	≤14	M100-31, (CLSI, 2021)	23-29
beta-lactam	Cefotaxime	AMC30	30 µg	≥23	15-22	≤14	M100-31, (CLSI, 2021)	29-35
beta-lactam	ceftazidime	IPM10	10 µg	≥ 18	15-17	≤ 14	M100-31, (CLSI, 2021)	25-32
beta-lactam	ceftriaxone	MEM10	10 µg	≥ 21	14-20	≤13	M100-31, (CLSI, 2021)	29-35
beta-lactam combined	amoxycillin/clavulanic acid	KF30	30 µg	≥ 18	14-17	≤13	M100-31, (CLSI, 2021)	18-24
carbapenems	Imipenem	FOX30	30 µg	≥22	19-21	≤18	M100-31, (CLSI, 2021)	26-32
carbapenems	meropenem	CTX30	30 µg	≥ 18	15-17	≤14	M100-31, (CLSI, 2021)	28-34
quinolones	ciprofloxacin	CIP5	5 µg	≥21	16-20	≤15	M100-31, (CLSI, 2021)	30-40
quinolones	nalidixic acid	NA30	30 µg	≥19	14-18	≤13	M100-31, (CLSI, 2021)	22-28
quinolones	norfloxacin	NOR10	10 µg	≥17	13-16	≤12	M100-31, (CLSI, 2021)	28-35
folate pathway blocks	trimethoprim	W5	5 µg	≥ 16	11-15	≤10	M100-31, (CLSI, 2021)	21-28
folate pathway blocks	Trimethoprim-sulfamethoxazole	SXT25	25 µg	≥16	11-15	≤10	M100-31, (CLSI, 2021)	23-29
beta-lactam	ampicillin	AMP10	10 µg	≥17	14-16	≤13	M100-31, (CLSI, 2021)	16-22
phenical	chloramphenicol	C30	30 µg	≥18	13-17	≤12	M100-31, (CLSI, 2021)	21-27
tetracycline	tetracycline	TE30	30 µg	≥15	12-14	≤11	M100-31, (CLSI, 2021)	18-25

## Sheet: supp. table S2
Supplement table S2: Details of pathogenicity islands
PAI	length (bp)	%GC content	position	strand	size (bp)	details
Prophage-1	14842	40.09	9107..9122	+	16	attL (CAAAAGCAGATTGAAC)
			9792..10994	+	1203	Phage integrase
			11067..11177	+	111	hypothetical
			11209..12396	+	1188	O-acyltransferase B
			12412..12531	-	120	hypothetical
			12542..12859	-	318	hypothetical protein
			12922..13260	-	339	lysozyme
			13451..13726	-	276	holin
			13791..16280	-	2490	putative tail protein
			16281..16703	-	423	capsid decoration protein
			16744..17523	-	780	hypothetical protein
			17527..19347	-	1821	hypothetical protein
			19408..20235	-	828	tail assembly structural protein
			20262..20915	-	654	hypothetical
			20925..23948	-	3024	tail tape measure protein
			22796..22811	+	16	attR (CAAAAGCAGATTGAAC)
Prophage-2	9724	40.71	27330..27713	-	384	hypothetical protein
			27723..28100	-	378	hypothetical
			28113..29093	-	981	hypothetical protein
			29097..29567	-	471	hypothetical protein
			29586..30779	-	1194	hypothetical protein
			30876..32249	-	1374	hypothetical
			32330..33052	-	723	phage head morphogenesis protein
			33084..34418	-	1335	hypothetical protein
			34427..35860	-	1434	hypothetical protein
			35931..36407	-	477	minor tail protein
			36466..37053	-	588	tail tip protein
Prophage-3	30152	38.52	785..1318	-	534	hypothetical protein
			1393..1629	-	237	hypothetical protein
			1838..2767	+	930	hypothetical protein
			2882..3592	-	711	hypothetical protein
			3695..3868	+	174	hypothetical protein
			4143..4694	-	552	hypothetical protein
			4729..5646	-	918	hypothetical protein
			5699..6976	-	1278	putative tail fiber
			7054..7407	-	354	hypothetical protein
			7476..7874	-	399	hypothetical protein
			7876..8202	-	327	hypothetical protein
			8216..8620	-	405	hypothetical protein
			8649..8801	-	153	hypothetical protein
			8841..9509	-	669	hypothetical protein
			9547..9915	-	369	hypothetical protein
			9917..10306	-	390	hypothetical protein
			10311..10976	-	666	hypothetical protein
			11042..11998	-	957	major capsid protein
			12026..12793	-	768	hypothetical protein
			12907..13098	-	192	hypothetical protein
			13316..13558	-	243	hypothetical protein
			13657..14085	-	429	hypothetical protein
			14094..15197	-	1104	phage putative head morphogenesis protein
			15199..16608	-	1410	hypothetical protein
			16647..17999	-	1353	hypothetical protein
			18064..18534	-	471	phage protein
			18593..19198	-	606	hypothetical protein
			19203..19631	-	429	hypothetical protein
			19644..19835	-	192	hypothetical protein
			20025..20675	-	651	hypothetical protein
			20871..21365	-	495	hypothetical protein
			21368..21667	-	300	hypothetical protein
			21763..21921	-	159	hypothetical protein
			21980..22330	-	351	exonuclease
			22392..22799	-	408	hypothetical protein
			22811..23545	-	735	hypothetical protein
			23553..24410	-	858	DUF1376 domain-containing protein
			24500..25510	-	1011	DNA methyltransferase
			25543..25833	-	291	hypothetical protein
			25889..26209	-	321	hypothetical protein
			26220..26471	-	252	hypothetical protein
			26580..27344	+	765	putative repressor protein
			27359..27574	+	216	hypothetical protein
			27707..29974	+	2268	putative restriction-modification protein
			30170..30610	+	441	hypothetical protein
			30613..30936	+	324	hypothetical protein
Prophage-4	16965	40.29	806..1486	-	681	hypothetical protein
			1591..2049	-	459	tail tip protein
			2058..2369	-	312	hypothetical
			2636..2749	+	114	hypothetical
			2860..3375	-	516	hypothetical protein
			3445..4362	-	918	hypothetical protein
			4415..5515	-	1101	putative tail fiber
			5593..5946	-	354	hypothetical protein
			6043..6564	-	522	hypothetical
			6673..6891	-	219	hypothetical protein
			6893..7291	-	399	hypothetical protein
			7293..7619	-	327	hypothetical protein
			7633..8043	-	411	hypothetical protein
			8095..8388	-	294	hypothetical
			8396..8593	-	198	hypothetical
			8662..9030	-	369	hypothetical protein
			9031..9411	-	381	hypothetical protein
			9415..9750	-	336	hypothetical protein
			9795..10745	-	951	coat protein
			10759..11550	-	792	putative single-stranded DNA binding protein
			11637..11951	-	315	hypothetical protein
			12003..12155	-	153	hypothetical
			12171..12380	-	210	hypothetical protein
			12398..13504	-	1107	phage putative head morphogenesis protein
			13514..14854	-	1341	hypothetical protein
			14894..16135	-	1242	hypothetical protein
			16146..16661	-	516	phage protein
			16720..17127	-	408	hypothetical protein
			17330..17770	-	441	hypothetical protein
T4SS	27747	34.6	20944..22371	-	1428	IncF plasmid conjugative transfer pilus assembly protein TraH
			22405..22734	-	330	hypothetical protein
			22769..23581	-	813	IncF plasmid conjugative transfer pilus assembly protein TraF
			23574..25631	-	2058	hypothetical protein
			25628..26335	-	708	IncF plasmid conjugative transfer protein TrbC
			26350..27393	-	1044	IncF plasmid conjugative transfer pilus assembly protein TraU
			27390..28028	-	639	IncF plasmid conjugative transfer pilus assembly protein TraW
			28015..28515	-	501	Conjugative signal peptidase TrhF
			28563..28958	-	396	FIG00352850: hypothetical protein
			28955..31681	-	2727	hypothetical protein
			31691..32335	-	645	membrane lipoprotein lipid attachment site
			32336..32596	-	261	hypothetical protein
			32639..33361	-	723	Thiol:disulfide interchange protein DsbC
			33363..34679	-	1317	IncF plasmid conjugative transfer pilus assembly protein TraB
			34689..35411	-	723	hypothetical protein
			35392..35970	-	579	IncF plasmid conjugative transfer pilus assembly protein TraE
			35975..36268	-	294	TraL
			36290..36643	-	354	FIG00353107: hypothetical protein
			36694..36930	-	237	hypothetical protein
			36947..37573	-	627	Conjugative transfer transglycosylase
			37804..38139	+	336	hypothetical protein
			38165..38596	+	432	hypothetical protein
			38638..39276	-	639	Probable resolvase
			39533..40192	+	660	hypothetical protein
			40335..40532	+	198	hypothetical protein
			40758..41207	+	450	hypothetical protein
			41222..41500	+	279	hypothetical protein
			41744..42310	+	567	hypothetical protein
			42348..42674	+	327	hypothetical protein
			42728..43153	-	426	hypothetical protein
			43244..46519	-	3276	hypothetical protein
			46531..48690	-	2160	hypothetical protein
T6SS	19412	36.92	8673..9479	-	807	T6SS outer membrane component TssL (ImpK/VasF)
			9497..10861	-	1365	T6SS component TssK (ImpJ/VasE)
			10878..11972	-	1095	T6SS component TssA (ImpA)
			11996..14674	-	2679	T6SS AAA+ chaperone ClpV (TssH)
			14897..15160	-	264	T6SS PAAR-repeat protein
			15177..15944	-	768	T6SS peptidoglycan-binding component TagN
			15947..16942	-	996	T6SS associated component TagF (ImpM)
			16944..20768	-	3825	T6SS component TssM (IcmF/VasK)
			20799..22211	-	1413	T6SS FIG00350534: hypothetical protein
			22208..23206	-	999	T6SS component TssG (ImpH/VasB)
			23170..24981	-	1812	T6SS component TssF (ImpG/VasA)
			24998..25474	-	477	T6SS lysozyme-like component TssE
			25554..26057	-	504	T6SS component Hcp
			26107..27588	-	1482	T6SS component TssC (ImpC/VipB)
			27581..28084	-	504	T6SS component TssB (ImpB/VipA)
ICE	70873	33.39	435..671	-	237	hypothetical protein
			676..1365	-	690	hypothetical protein
			1450..1692	-	243	hypothetical protein
			1706..2038	-	333	hypothetical protein
			2035..2331	-	297	hypothetical protein
			2399..2587	-	189	hypothetical protein
			2601..2927	-	327	Putative DNA-binding protein
			3038..3343	-	306	hypothetical protein
			3394..3870	-	477	Micrococcal nuclease precursor (EC 3.1.31.1)
			3875..4090	-	216	hypothetical protein
			4120..4287	-	168	hypothetical protein
			4309..4500	-	192	hypothetical protein
			4506..5102	-	597	hypothetical protein
			5274..5648	-	375	hypothetical protein
			5802..6182	-	381	Ornithine cyclodeaminase (EC 4.3.1.12)
			6228..6752	-	525	hypothetical protein
			6718..7983	-	1266	FIG00877901: hypothetical protein
			7999..9081	-	1083	Zeta toxin family protein
			9379..10554	-	1176	Rep protein
			11043..11276	+	234	hypothetical protein
			11344..11595	+	252	hypothetical protein
			11637..12302	+	666	hypothetical protein
			12340..12843	+	504	hypothetical protein
			13004..14029	-	1026	hypothetical protein
			14302..14529	+	228	hypothetical protein
			14555..14839	+	285	hypothetical protein
			14854..16146	-	1293	Error-prone, lesion bypass DNA polymerase V (UmuC)
			16312..17304	+	993	hypothetical protein
			17336..17854	-	519	FIG00353782: hypothetical protein
			17926..20928	-	3003	hypothetical protein
			20944..22371	-	1428	IncF plasmid conjugative transfer pilus assembly protein TraH
			22405..22734	-	330	hypothetical protein
			22769..23581	-	813	IncF plasmid conjugative transfer pilus assembly protein TraF
			23574..25631	-	2058	hypothetical protein
			25628..26335	-	708	IncF plasmid conjugative transfer protein TrbC
			26350..27393	-	1044	IncF plasmid conjugative transfer pilus assembly protein TraU
			27390..28028	-	639	IncF plasmid conjugative transfer pilus assembly protein TraW
			28015..28515	-	501	Conjugative signal peptidase TrhF
			28563..28958	-	396	FIG00352850: hypothetical protein
			28955..31681	-	2727	Type IV secretion system protein ATPase
			31691..32335	-	645	membrane lipoprotein lipid attachment site
			32336..32596	-	261	hypothetical protein
			32639..33361	-	723	Thiol:disulfide interchange protein DsbC
			33363..34679	-	1317	IncF plasmid conjugative transfer pilus assembly protein TraB
			34689..35411	-	723	hypothetical protein
			35392..35970	-	579	IncF plasmid conjugative transfer pilus assembly protein TraE
			35975..36268	-	294	TraL
			36290..36643	-	354	FIG00353107: hypothetical protein
			36694..36930	-	237	hypothetical protein
			36947..37573	-	627	Conjugative transfer transglycosylase
			37804..38139	+	336	hypothetical protein
			38165..38596	+	432	hypothetical protein
			38638..39276	-	639	Probable resolvase
			39533..40192	+	660	hypothetical protein
			40335..40532	+	198	hypothetical protein
			40758..41207	+	450	hypothetical protein
			41222..41500	+	279	hypothetical protein
			41744..42310	+	567	hypothetical protein
			42348..42674	+	327	hypothetical protein
			42728..43153	-	426	hypothetical protein
			43244..46519	-	3276	Relaxase
			46531..48690	-	2160	Type IV coupling protein (T4CP)
			48695..49165	-	471	hypothetical protein
			49744..50073	+	330	hypothetical protein
			50103..50297	-	195	hypothetical protein
			50313..50645	-	333	hypothetical protein
			50791..51075	-	285	hypothetical protein
			51221..51718	-	498	conserved domain protein
			51754..52068	-	315	hypothetical protein
			52934..53269	-	336	hypothetical protein
			53321..54079	-	759	hypothetical protein
			54146..54541	-	396	hypothetical protein
			54667..55365	-	699	hypothetical protein
			55384..55614	-	231	hypothetical protein
			55663..56247	-	585	hypothetical protein
			56430..56789	+	360	Toxin HigB
			56789..57088	+	300	putative lipoprotein
			57624..58160	-	537	hypothetical protein
			58210..58776	-	567	hypothetical protein
			58845..59354	-	510	hypothetical protein
			59394..60023	-	630	cement precursor protein 3B variant 2
			60040..60219	-	180	hypothetical protein
			60195..60767	-	573	hypothetical protein
			60772..61029	-	258	hypothetical protein
			61134..62414	-	1281	hypothetical protein
			62427..63530	-	1104	hypothetical protein
			63566..63838	-	273	hypothetical protein
			63877..64110	-	234	hypothetical protein
			64125..65354	-	1230	hypothetical protein
			65490..66746	-	1257	hypothetical protein
			66750..67523	-	774	hypothetical protein
			67716..68492	-	777	hypothetical protein
			68521..69018	-	498	hypothetical protein
			69733..70506	-	774	Phage NinC

## Sheet: supp. table S3
Supplement table S3: List of strain-specific genes
Strains	Protein family ID	Description
Aci46	PLF_469_00004229	hypothetical protein; putative cell wall-associated hydrolase (invasion-associated proteins)
	PLF_469_00004242	hypothetical protein
	PLF_469_00004243	hypothetical protein
	PLF_469_00004248	hypothetical protein
	PLF_469_00004337	hypothetical protein
	PLF_469_00004406	hypothetical protein
	PLF_469_00004423	hypothetical protein
	PLF_469_00004498	hypothetical protein
	PLF_469_00004972	hypothetical protein
	PLF_469_00005109	hypothetical protein
	PLF_469_00005134	hypothetical protein
	PLF_469_00005211	UDP-N-acetylglucosamine 2-epimerase (EC 5.1.3.14)
	PLF_469_00005239	Phage repressor protein cI
	PLF_469_00005381	hypothetical protein
	PLF_469_00006199	hypothetical protein
	PLF_469_00006763	hypothetical protein
	PLF_469_00007144	hypothetical protein
	PLF_469_00008105	hypothetical protein
	PLF_469_00008116	hypothetical protein
	PLF_469_00008118	hypothetical protein
	PLF_469_00008119	hypothetical protein
	PLF_469_00008213	hypothetical protein
	PLF_469_00008378	hypothetical protein
	PLF_469_00008388	hypothetical protein
	PLF_469_00009539	SAM-dependent methyltransferase
	PLF_469_00012969	hypothetical protein
	PLF_469_00014596	hypothetical protein
	PLF_469_00017821	hypothetical protein
	PLF_469_00020020	hypothetical protein
	PLF_469_00020212	hypothetical protein
	PLF_469_00020767	hypothetical protein
	PLF_469_00024211	hypothetical protein
	PLF_469_00024214	hypothetical protein
	PLF_469_00027143	LPS-core synthesis glycosyltransferase PM0512
	PLF_469_00029665	hypothetical protein
	PLF_469_00036431	hypothetical protein
	PLF_469_00057259	hypothetical protein
	PLF_469_00058217	hypothetical protein
	PLF_469_00070970	hypothetical protein
	PLF_469_00078281	hypothetical protein
	PLF_469_00088317	hypothetical protein
	PLF_469_00090777	hypothetical protein
	PLF_469_00100502	hypothetical protein
	PLF_469_00113433	hypothetical protein
	PLF_469_00135984	hypothetical protein
ACICU	PLF_469_00000205	Proteins incorrectly called adenylate cyclase
	PLF_469_00003279	Transcriptional regulator, AsnC family
	PLF_469_00003321	hypothetical protein
	PLF_469_00003539	hypothetical protein
	PLF_469_00003662	Mobile element protein
	PLF_469_00003795	hypothetical protein
	PLF_469_00003809	hypothetical protein
	PLF_469_00003932	hypothetical protein
	PLF_469_00003944	hypothetical protein
	PLF_469_00003945	hypothetical protein
	PLF_469_00003951	N-acetylneuraminate synthase (EC 2.5.1.56)
	PLF_469_00003952	UDP-N-acetylglucosamine 4,6-dehydratase (inverting) (EC 4.2.1.115)
	PLF_469_00003953	hypothetical protein
	PLF_469_00003963	Bacillosamine/Legionaminic acid biosynthesis aminotransferase PglE; 4-keto-6-deoxy-N-Acetyl-D-hexosaminyl-(Lipid carrier) aminotransferase
	PLF_469_00003966	hypothetical protein
	PLF_469_00003968	Pseudaminic acid cytidylyltransferase (EC 2.7.7.81)
	PLF_469_00003994	Phage tail tip, assembly protein L
	PLF_469_00004003	hypothetical protein
	PLF_469_00004006	hypothetical protein
	PLF_469_00004007	hypothetical protein
	PLF_469_00004024	hypothetical protein
	PLF_469_00004025	hypothetical protein
	PLF_469_00004042	hypothetical protein
	PLF_469_00004048	hypothetical protein
	PLF_469_00004049	hypothetical protein
	PLF_469_00004057	hypothetical protein
	PLF_469_00004062	hypothetical protein
	PLF_469_00004074	hypothetical protein
	PLF_469_00004076	hypothetical protein
	PLF_469_00004098	hypothetical protein
	PLF_469_00004128	hypothetical protein
	PLF_469_00004168	hypothetical protein
	PLF_469_00004195	Mobile element protein
	PLF_469_00004223	hypothetical protein
	PLF_469_00004258	hypothetical protein
	PLF_469_00004271	hypothetical protein
	PLF_469_00004325	resolvase family recombinase
	PLF_469_00004342	hypothetical protein
	PLF_469_00004472	hypothetical protein
	PLF_469_00004489	Aminoglycoside 3'-phosphotransferase (EC 2.7.1.95) => APH(3')-III/APH(3')-IV/APH(3')-VI/APH(3')-VII
	PLF_469_00004637	hypothetical protein
	PLF_469_00004650	hypothetical protein
	PLF_469_00004666	hypothetical protein
	PLF_469_00004677	hypothetical protein
	PLF_469_00004696	hypothetical protein
	PLF_469_00004722	hypothetical protein
	PLF_469_00004724	hypothetical protein
	PLF_469_00004733	T6SS PAAR-repeat protein / RhaS protein
	PLF_469_00004815	hypothetical protein
	PLF_469_00004822	hypothetical protein
	PLF_469_00004908	hypothetical protein
	PLF_469_00004944	hypothetical protein
	PLF_469_00004990	hypothetical protein
	PLF_469_00004991	hypothetical protein
	PLF_469_00005026	hypothetical protein
	PLF_469_00005027	Cobalt/zinc/cadmium resistance protein CzcD
	PLF_469_00005053	hypothetical protein
	PLF_469_00005054	hypothetical protein
	PLF_469_00005100	Lipoprotein signal peptidase (EC 3.4.23.36)
	PLF_469_00005117	hypothetical protein
	PLF_469_00005301	putative transcriptional regulator
	PLF_469_00005372	hypothetical protein
	PLF_469_00005409	hypothetical protein
	PLF_469_00005461	hypothetical protein
	PLF_469_00005502	hypothetical protein
	PLF_469_00005518	Il-IS_2, transposase
	PLF_469_00005523	Phage integrase
	PLF_469_00005559	hypothetical protein
	PLF_469_00005562	hypothetical protein
	PLF_469_00005612	hypothetical protein
	PLF_469_00005622	hypothetical protein
	PLF_469_00005650	hypothetical protein
	PLF_469_00005664	hypothetical protein
	PLF_469_00005666	hypothetical protein
	PLF_469_00005667	hypothetical protein
	PLF_469_00005699	hypothetical protein
	PLF_469_00005701	hypothetical protein
	PLF_469_00005747	hypothetical protein
	PLF_469_00005797	hypothetical protein
	PLF_469_00005799	hypothetical protein
	PLF_469_00005848	hypothetical protein
	PLF_469_00005851	hypothetical protein
	PLF_469_00006484	hypothetical protein
	PLF_469_00006647	hypothetical protein
	PLF_469_00006709	hypothetical protein
	PLF_469_00006760	hypothetical protein
	PLF_469_00006799	hypothetical protein
	PLF_469_00006852	hypothetical protein
	PLF_469_00007275	mRNA interferase RelE
	PLF_469_00007443	hypothetical protein
	PLF_469_00007479	hypothetical protein
	PLF_469_00007510	ParA-like protein
	PLF_469_00007607	hypothetical protein
	PLF_469_00007647	Type I restriction-modification system, restriction subunit R (EC 3.1.21.3)
	PLF_469_00007692	hypothetical protein
	PLF_469_00007728	hypothetical protein
	PLF_469_00007863	Conjugative transfer protein TrbI
	PLF_469_00007902	hypothetical protein
	PLF_469_00008039	hypothetical protein
	PLF_469_00008104	hypothetical protein
	PLF_469_00008221	hypothetical protein
	PLF_469_00008322	hypothetical protein
	PLF_469_00008351	hypothetical protein
	PLF_469_00009807	regulatory protein
	PLF_469_00009816	DNA-binding protein
	PLF_469_00010105	hypothetical protein
	PLF_469_00011121	hypothetical protein
	PLF_469_00011428	hypothetical protein
	PLF_469_00011539	hypothetical protein
	PLF_469_00011624	Cd(II)/Pb(II)-responsive transcriptional regulator
	PLF_469_00012003	hypothetical protein
	PLF_469_00012004	hypothetical protein
	PLF_469_00012415	hypothetical protein
	PLF_469_00012784	hypothetical protein
	PLF_469_00012984	Phage tail tip, host specificity protein J
	PLF_469_00013666	hypothetical protein
	PLF_469_00013992	hypothetical protein
	PLF_469_00013994	hypothetical protein
	PLF_469_00014071	hypothetical protein
	PLF_469_00014443	hypothetical protein
	PLF_469_00014898	hypothetical protein
	PLF_469_00016170	hypothetical protein
	PLF_469_00016304	Class D beta-lactamase (EC 3.5.2.6) => OXA-2 family
	PLF_469_00017050	hypothetical protein
	PLF_469_00017657	hypothetical protein
	PLF_469_00018786	hypothetical protein
	PLF_469_00019202	hypothetical protein
	PLF_469_00019615	hypothetical protein
	PLF_469_00021883	hypothetical protein
	PLF_469_00022197	hypothetical protein
	PLF_469_00022457	hypothetical protein
	PLF_469_00023244	hypothetical protein
	PLF_469_00023256	hypothetical protein
	PLF_469_00024114	hypothetical protein
	PLF_469_00024217	hypothetical protein
	PLF_469_00025490	hypothetical protein
	PLF_469_00026491	hypothetical protein
	PLF_469_00027902	hypothetical protein
	PLF_469_00028050	hypothetical protein
	PLF_469_00029059	hypothetical protein
	PLF_469_00029419	hypothetical protein
	PLF_469_00029857	mRNA interferase RelE
	PLF_469_00032784	hypothetical protein
	PLF_469_00033012	hypothetical protein
	PLF_469_00033596	hypothetical protein
	PLF_469_00039767	Phage tail tip, assembly protein I
	PLF_469_00039812	hypothetical protein
	PLF_469_00042568	hypothetical protein
	PLF_469_00044034	hypothetical protein
	PLF_469_00046452	hypothetical protein
	PLF_469_00047574	hypothetical protein
	PLF_469_00048806	hypothetical protein
	PLF_469_00055759	hypothetical protein
	PLF_469_00056140	hypothetical protein
	PLF_469_00056265	hypothetical protein
	PLF_469_00056270	hypothetical protein
	PLF_469_00056275	hypothetical protein
	PLF_469_00056440	hypothetical protein
	PLF_469_00057873	hypothetical protein
	PLF_469_00058054	hypothetical protein
	PLF_469_00059947	hypothetical protein
	PLF_469_00061092	hypothetical protein
	PLF_469_00061865	hypothetical protein
	PLF_469_00062567	Aminoglycoside N(6')-acetyltransferase (EC 2.3.1.82) => AAC(6')-Ib/AAC(6')-II
	PLF_469_00062719	hypothetical protein
	PLF_469_00068168	hypothetical protein
	PLF_469_00069729	Class D beta-lactamase (EC 3.5.2.6) => OXA-58 family, carbapenem-hydrolyzing
	PLF_469_00075126	hypothetical protein
	PLF_469_00076367	hypothetical protein
	PLF_469_00076979	hypothetical protein
	PLF_469_00078261	hypothetical protein
	PLF_469_00079928	hypothetical protein
	PLF_469_00087610	hypothetical protein
	PLF_469_00088766	hypothetical protein
	PLF_469_00089492	hypothetical protein
	PLF_469_00089771	hypothetical protein
	PLF_469_00091501	hypothetical protein
	PLF_469_00091893	hypothetical protein
	PLF_469_00094383	hypothetical protein
	PLF_469_00094754	hypothetical protein
	PLF_469_00111786	hypothetical protein
	PLF_469_00112878	hypothetical protein
	PLF_469_00113213	hypothetical protein
	PLF_469_00113270	hypothetical protein
	PLF_469_00113458	hypothetical protein
	PLF_469_00114360	hypothetical protein
	PLF_469_00115861	hypothetical protein
	PLF_469_00134314	hypothetical protein
	PLF_469_00134421	hypothetical protein
	PLF_469_00134591	hypothetical protein
	PLF_469_00134999	Dam modification methylase
	PLF_469_00135184	hypothetical protein
	PLF_469_00136466	Phage protein
ATCC17978	PLF_469_00003243	Mycobacteriophage Barnyard protein gp56
	PLF_469_00003435	Sigma-fimbriae usher protein
	PLF_469_00003464	O-Methyltransferase involved in polyketide biosynthesis
	PLF_469_00003472	Putative hydroxycinnamate transporter
	PLF_469_00003493	Flavodoxin reductases (ferredoxin-NADPH reductases) family 1; Vanillate O-demethylase oxidoreductase (EC 1.14.13.-)
	PLF_469_00003501	Transcriptional regulator for ferulate or vanillate catabolism
	PLF_469_00003503	Sigma-fimbriae tip adhesin
	PLF_469_00003504	Vanillate O-demethylase oxygenase subunit (EC 1.14.13.82)
	PLF_469_00003505	Arsenic resistance protein ArsH
	PLF_469_00003506	Outer membrane low permeability porin, OprD family => putative vanillate porin VanP
	PLF_469_00003507	Copper resistance protein B
	PLF_469_00003508	Cyclohexanone monooxygenase (EC 1.14.13.22)
	PLF_469_00003510	Trans-feruloyl-CoA synthase (EC 6.2.1.34)
	PLF_469_00003513	Vanillin dehydrogenase (Hydroxybenzaldehyde dehydrogenase) (EC 1.2.1.28)
	PLF_469_00003514	Chlorogenate esterase
	PLF_469_00003519	Trans-feruloyl-CoA hydratase (EC 4.2.1.101)
	PLF_469_00003526	Transcriptional regulator, AraC family
	PLF_469_00003532	Transcriptional regulator, AraC family
	PLF_469_00003534	Cholesterol oxidase (EC 1.1.3.6) @ Steroid Delta(5)->Delta(4)-isomerase (EC 5.3.3.1)
	PLF_469_00003549	Copper-sensing two-component system response regulator CusR
	PLF_469_00003555	Error-prone repair protein UmuD
	PLF_469_00003566	hypothetical protein
	PLF_469_00003571	Sigma-fimbriae tip adhesin
	PLF_469_00003574	Lipase/esterase
	PLF_469_00003584	Outer membrane low permeability porin, OprD family => putative vanillate porin VanP
	PLF_469_00003642	hypothetical protein
	PLF_469_00003660	Copper resistance protein CopD
	PLF_469_00003661	D-glucarate transporter
	PLF_469_00003667	D-galactarate dehydratase (EC 4.2.1.42)
	PLF_469_00003673	Glucarate dehydratase (EC 4.2.1.40)
	PLF_469_00003714	2,5-dioxovalerate dehydrogenase (EC 1.2.1.26)
	PLF_469_00003727	5-dehydro-4-deoxyglucarate dehydratase (EC 4.2.1.41)
	PLF_469_00003728	Predicted D-glucarate or D-galactorate regulator, GntR family
	PLF_469_00003761	Copper sensory histidine kinase CusS
	PLF_469_00003807	Copper resistance protein CopC
	PLF_469_00003819	Putative hydroxycinnamate transporter
	PLF_469_00003844	Outer membrane protein W
	PLF_469_00003846	Antitoxin HigA
	PLF_469_00003850	Ferrous iron transporter-associated protein FeoA
	PLF_469_00003862	hypothetical protein
	PLF_469_00003876	PKHD-type hydroxylase YbiX
	PLF_469_00003882	Ferrichrome-iron receptor
	PLF_469_00003893	Short-chain dehydrogenase/reductase SDR precursor
	PLF_469_00003922	Copper/silver efflux RND transporter, outer membrane protein CusC
	PLF_469_00003936	putative membrane protein
	PLF_469_00003941	Copper/silver efflux RND transporter, transmembrane protein CusA
	PLF_469_00003964	Copper/silver efflux RND transporter, membrane fusion protein CusB
	PLF_469_00003985	hypothetical protein
	PLF_469_00003990	CzcABC family efflux RND transporter, membrane fusion protein
	PLF_469_00004011	Transposase
	PLF_469_00004014	Transcriptional regulator, AcrR family
	PLF_469_00004036	hypothetical protein
	PLF_469_00004038	Peptidase, M13 family
	PLF_469_00004039	Transcriptional regulatory protein RtcR
	PLF_469_00004044	Transcriptional regulator, AcrR family
	PLF_469_00004046	RNA-2',3'-PO4:RNA-5'-OH ligase
	PLF_469_00004050	Metal-dependent phosphohydrolase, HD subdomain
	PLF_469_00004051	RNA 3'-terminal phosphate cyclase (EC 6.5.1.4)
	PLF_469_00004061	5,10-methylenetetrahydrofolate reductase (EC 1.5.1.20) / Homolog of homocysteine-binding domain
	PLF_469_00004063	no significant database hits
	PLF_469_00004066	RidA/YER057c/UK114 superfamily, group 7, YjgH-like protein
	PLF_469_00004082	Mobile element protein
	PLF_469_00004086	Tetracycline resistance, MFS efflux pump => unclassified
	PLF_469_00004094	Transcriptional regulator, LysR family
	PLF_469_00004100	Acetyltransferase
	PLF_469_00004111	Chromosome segregation ATPases
	PLF_469_00004162	Acetyltransferase, GNAT family
	PLF_469_00004215	hypothetical protein
	PLF_469_00004240	Co/Zn/Cd efflux system component
	PLF_469_00004267	hypothetical protein
	PLF_469_00004279	hypothetical protein
	PLF_469_00004310	Cold shock domain family protein
	PLF_469_00004338	hypothetical protein
	PLF_469_00004359	3-methylmercaptopropionyl-CoA dehydrogenase (DmdC)
	PLF_469_00004362	hypothetical protein
	PLF_469_00004395	hypothetical protein
	PLF_469_00004405	Oxidoreductase, short-chain dehydrogenase/reductase family
	PLF_469_00004409	hypothetical protein
	PLF_469_00004410	Oxidoreductase, short-chain dehydrogenase/reductase family
	PLF_469_00004415	hypothetical protein
	PLF_469_00004428	Glutamyl-tRNA synthetase (EC 6.1.1.17) @ Glutamyl-tRNA(Gln) synthetase (EC 6.1.1.24)
	PLF_469_00004430	TonB-dependent receptor
	PLF_469_00004469	hypothetical protein
	PLF_469_00004493	Excinuclease ABC subunit A paralog of unknown function
	PLF_469_00004507	Transcriptional regulator, AcrR family
	PLF_469_00004515	Na(+) dependent transporter,Sodium Bile acid symporter family
	PLF_469_00004531	hypothetical protein
	PLF_469_00004575	hypothetical protein
	PLF_469_00004582	Putative oxidoreductase
	PLF_469_00004584	hypothetical protein
	PLF_469_00004632	Putative ADP-ribose pyrophosphatase YjhB
	PLF_469_00004648	Outer membrane protein E
	PLF_469_00004698	Transcriptional regulator, LysR family
	PLF_469_00004699	Transmembrane amino acid efflux protein
	PLF_469_00004715	Phenylacetic acid degradation operon negative regulatory protein paaX
	PLF_469_00004716	Oxidoreductase, short-chain dehydrogenase/reductase family
	PLF_469_00004718	hypothetical protein
	PLF_469_00004719	hypothetical protein
	PLF_469_00004731	Transcriptional regulator, LysR family
	PLF_469_00004741	Uncharacterized NAD(P)H oxidoreductase, YdeQ/YrkL/YwrO family
	PLF_469_00004748	hypothetical protein
	PLF_469_00004869	hypothetical protein
	PLF_469_00004877	hypothetical protein
	PLF_469_00004885	Transposon Tn7 transposition protein tnsB
	PLF_469_00004887	hypothetical protein
	PLF_469_00004892	Arginine racemase (EC 5.1.1.9) @ Lysine racemase (EC 5.1.1.5) @ Ornithine racemase (EC 5.1.1.12)
	PLF_469_00004896	Threonine efflux protein
	PLF_469_00004899	hypothetical protein
	PLF_469_00004989	hypothetical protein
	PLF_469_00005034	hypothetical protein
	PLF_469_00005065	hypothetical protein
	PLF_469_00005126	Resolvase
	PLF_469_00005128	Transposon Tn7 transposition protein tnsE
	PLF_469_00005135	hypothetical protein
	PLF_469_00005151	hypothetical protein
	PLF_469_00005184	Chaperone protein HscC
	PLF_469_00005192	hypothetical protein
	PLF_469_00005242	hypothetical protein
	PLF_469_00005268	Transposon Tn7 transposition protein tnsD
	PLF_469_00005290	Transcriptional regulator, MerR family
	PLF_469_00005361	hypothetical protein
	PLF_469_00005420	Phage-related protein, tail component
	PLF_469_00005467	Cyclohexanone monooxygenase (EC 1.14.13.22)
	PLF_469_00005473	Ornithine utilization regulator
	PLF_469_00005567	Hopanoid-associated sugar epimerase HpnA
	PLF_469_00005596	Transposon Tn7 transposition protein tnsC
	PLF_469_00005641	Transposon Tn7 transposition protein tnsA
	PLF_469_00005673	Lead, cadmium, zinc and mercury transporting ATPase (EC 3.6.3.3) (EC 3.6.3.5); Copper-translocating P-type ATPase (EC 3.6.3.4)
	PLF_469_00005704	mRNA interferase RelE
	PLF_469_00005782	hypothetical protein
	PLF_469_00005885	Transcriptional regulator, LysR family
	PLF_469_00005894	hypothetical protein
	PLF_469_00005992	Citronellol dehydrogenase; Citronellal dehydrogenase
	PLF_469_00005995	Fatty acid desaturase
	PLF_469_00006009	hypothetical protein
	PLF_469_00006043	Hemolysin-type calcium-binding region:Haemolysin-type calcium binding related
	PLF_469_00006098	hypothetical protein
	PLF_469_00006164	Nicotinamidase family protein YcaC
	PLF_469_00006186	hypothetical protein
	PLF_469_00006278	putative tail length tape measure protein
	PLF_469_00006403	hypothetical protein
	PLF_469_00006572	hypothetical protein
	PLF_469_00006676	Phage head, terminase DNA packaging protein A
	PLF_469_00006769	hypothetical protein
	PLF_469_00006804	Bacteriocin/lantibiotic efflux ABC transporter, permease/ATP-binding protein
	PLF_469_00006916	hypothetical protein
	PLF_469_00007093	Putative RTX toxin
	PLF_469_00007156	HlyD family secretion protein
	PLF_469_00007257	hypothetical protein
	PLF_469_00007267	hypothetical protein
	PLF_469_00007402	Error-prone, lesion bypass DNA polymerase V (UmuC)
	PLF_469_00007418	Serine/threonine kinase
	PLF_469_00007434	hypothetical protein
	PLF_469_00007769	Putative mannosyltransferase involved in polysaccharide biosynthesis
	PLF_469_00007774	UDP-N-acetylglucosamine 2-epimerase (EC 5.1.3.14)
	PLF_469_00007788	hypothetical protein
	PLF_469_00007867	FAD-binding monooxygenase, PheA/TfdB family, similarity to 2,4-dichlorophenol 6-monooxygenase
	PLF_469_00008008	Integrase
	PLF_469_00008315	hypothetical protein
	PLF_469_00008419	D-amino acid dehydrogenase (EC 1.4.99.6)
	PLF_469_00008423	Error-prone, lesion bypass DNA polymerase V (UmuC)
	PLF_469_00008427	Integrase
	PLF_469_00008587	Putative sodium-dependent transporter
	PLF_469_00008613	Hydrolase, alpha/beta fold family
	PLF_469_00008615	Probably methylase/helicase
	PLF_469_00008617	Putative permease
	PLF_469_00008655	hypothetical protein
	PLF_469_00008827	Transcriptional regulator, LysR family
	PLF_469_00008841	hypothetical protein
	PLF_469_00008856	hypothetical protein
	PLF_469_00008864	hypothetical protein
	PLF_469_00008875	plasmid replication and transfer functions
	PLF_469_00008991	Conjugative transfer protein TrbJ
	PLF_469_00008992	Conjugative transfer protein TrbL
	PLF_469_00009004	IncQ plasmid conjugative transfer protein TraB
	PLF_469_00009018	Peptidase, M23/M37 family
	PLF_469_00009023	RidA/YER057c/UK114 superfamily, group 2, YoaB-like protein
	PLF_469_00009065	hypothetical protein
	PLF_469_00009074	hypothetical protein
	PLF_469_00009077	hypothetical protein
	PLF_469_00009088	hypothetical protein
	PLF_469_00009089	hypothetical protein
	PLF_469_00009222	hypothetical protein
	PLF_469_00009229	hypothetical protein
	PLF_469_00009230	Predicted cell-wall-anchored protein SasA (LPXTG motif)
	PLF_469_00009247	Arsenical-resistance protein ACR3
	PLF_469_00009249	Chromosome (plasmid) partitioning protein ParA
	PLF_469_00009250	Chromosome (plasmid) partitioning protein ParB
	PLF_469_00009252	Dehydrogenases with different specificities (related to short-chain alcohol dehydrogenases)
	PLF_469_00009292	Replication protein RepA
	PLF_469_00009293	Replication protein RepC
	PLF_469_00009296	Thiol:disulfide interchange protein DsbG precursor
	PLF_469_00009305	Twitching motility protein PilT
	PLF_469_00009308	Zn-dependent protease with chaperone function PA4632
	PLF_469_00009341	hypothetical protein
	PLF_469_00009367	hypothetical protein
	PLF_469_00009370	hypothetical protein
	PLF_469_00009371	hypothetical protein
	PLF_469_00009375	hypothetical protein
	PLF_469_00009376	hypothetical protein
	PLF_469_00009377	hypothetical protein
	PLF_469_00009378	hypothetical protein
	PLF_469_00009379	hypothetical protein
	PLF_469_00009380	hypothetical protein
	PLF_469_00009381	hypothetical protein
	PLF_469_00009382	hypothetical protein
	PLF_469_00009383	hypothetical protein
	PLF_469_00009386	hypothetical protein
	PLF_469_00009387	hypothetical protein
	PLF_469_00009389	hypothetical protein
	PLF_469_00009493	hypothetical protein
	PLF_469_00009499	hypothetical protein
	PLF_469_00009533	AmpG protein
	PLF_469_00009541	DNA primase, phage associated
	PLF_469_00009546	Ferrichrome-iron receptor
	PLF_469_00009549	IcmE protein
	PLF_469_00009550	IncI1 plasmid conjugative transfer protein TraN
	PLF_469_00009569	Phage integrase
	PLF_469_00009595	Transcriptional regulator
	PLF_469_00009598	Transcriptional regulator, AcrR family
	PLF_469_00009612	Type IV pilin PilA
	PLF_469_00009658	hypothetical protein
	PLF_469_00009672	hypothetical protein
	PLF_469_00009690	hypothetical protein
	PLF_469_00009806	hypothetical protein
	PLF_469_00009822	hypothetical protein
	PLF_469_00009823	hypothetical protein
	PLF_469_00009824	hypothetical protein
	PLF_469_00009825	IncI1 plasmid conjugative transfer protein TraM
	PLF_469_00009843	Arsenate reductase (EC 1.20.4.4) thioredoxin-coupled, LMWP family
	PLF_469_00009864	Iron-regulated protein frpA
	PLF_469_00009875	Multidrug resistance protein norM
	PLF_469_00009877	Pyridoxal 5-phosphate (PLP)-dependent ornithine decarboxylase (EC 4.1.1.17)
	PLF_469_00009894	Cell wall hydrolase
	PLF_469_00009902	Transcriptional regulator, AraC family
	PLF_469_00009999	hypothetical protein
	PLF_469_00010259	DNA-cytosine methyltransferase (EC 2.1.1.37)
	PLF_469_00010426	hypothetical protein
	PLF_469_00010682	hypothetical protein
	PLF_469_00010791	hypothetical protein
	PLF_469_00010893	hypothetical protein
	PLF_469_00011223	Siderophore biosynthesis non-ribosomal peptide synthetase modules
	PLF_469_00011237	hypothetical protein
	PLF_469_00011328	iron-chelator utilization protein, putative
	PLF_469_00011593	hypothetical protein
	PLF_469_00011641	Isochorismate synthase (EC 5.4.4.2) @ Isochorismate synthase (EC 5.4.4.2) of siderophore biosynthesis
	PLF_469_00011655	Non-ribosomal peptide synthetase modules, siderophore biosynthesis
	PLF_469_00011674	Siderophore biosynthesis non-ribosomal peptide synthetase modules
	PLF_469_00011675	Siderophore biosynthesis protein, monooxygenase
	PLF_469_00011754	hypothetical protein
	PLF_469_00012132	CaiB/BaiF family protein
	PLF_469_00012271	hypothetical protein
	PLF_469_00012272	hypothetical protein
	PLF_469_00012277	hypothetical protein
	PLF_469_00012285	hypothetical protein
	PLF_469_00012388	hypothetical protein
	PLF_469_00012391	hypothetical protein
	PLF_469_00012430	Long-chain-fatty-acid--CoA ligase (EC 6.2.1.3)
	PLF_469_00012555	hypothetical protein
	PLF_469_00012679	T6SS effector tse
	PLF_469_00012791	hypothetical protein
	PLF_469_00013129	hypothetical protein
	PLF_469_00013375	Putative OMR family iron-siderophore receptor precursor
	PLF_469_00013457	hypothetical protein
	PLF_469_00013482	Permease of the drug/metabolite transporter (DMT) superfamily
	PLF_469_00013570	hypothetical protein
	PLF_469_00014108	2,3-dihydroxybenzoate-AMP ligase (EC 2.7.7.58) of siderophore biosynthesis
	PLF_469_00014116	ABC transporter, ATP-binding protein
	PLF_469_00014233	hypothetical protein
	PLF_469_00014317	hypothetical protein
	PLF_469_00015042	hypothetical protein
	PLF_469_00015090	4'-phosphopantetheinyl transferase entD (EC 2.7.8.-)
	PLF_469_00015183	Phage repressor protein cI
	PLF_469_00015191	Ring hydroxylating dioxygenase, alpha subunit/Rieske (2Fe-2S) protein (EC 1.14.12.18)
	PLF_469_00015246	hypothetical protein
	PLF_469_00015373	hypothetical protein
	PLF_469_00015399	hypothetical protein
	PLF_469_00015418	hypothetical protein
	PLF_469_00015430	putative membrane protein
	PLF_469_00015803	Acetyltransferase
	PLF_469_00016272	hypothetical protein
	PLF_469_00016321	Diaminopimelate decarboxylase (EC 4.1.1.20)
	PLF_469_00016342	Integrase
	PLF_469_00016399	Transcriptional activator protein LysR
	PLF_469_00016594	hypothetical protein
	PLF_469_00016756	putative membrane protein
	PLF_469_00017638	hypothetical protein
	PLF_469_00018150	Trypsin domain protein
	PLF_469_00018164	Urea carboxylase (EC 6.3.4.6) without Allophanate hydrolase 2 domains
	PLF_469_00018483	hypothetical protein
	PLF_469_00019182	hypothetical protein
	PLF_469_00019957	hypothetical protein
	PLF_469_00020262	hypothetical protein
	PLF_469_00020487	Putative transmembrane protein
	PLF_469_00020508	Tiorf34 protein
	PLF_469_00020521	Transcriptional regulator, ArsR family
	PLF_469_00020937	hypothetical protein
	PLF_469_00021174	hypothetical protein
	PLF_469_00021391	hypothetical protein
	PLF_469_00021806	extracellular nuclease, putative
	PLF_469_00022027	hypothetical protein
	PLF_469_00022073	hypothetical protein
	PLF_469_00023542	Magnesium and cobalt transport protein CorA
	PLF_469_00023610	Uracil permease
	PLF_469_00023649	TSPc, tail specific protease
	PLF_469_00023784	Acyl-CoA dehydrogenase
	PLF_469_00023867	hypothetical protein
	PLF_469_00026700	hypothetical protein
	PLF_469_00028822	TPR domain protein
	PLF_469_00029333	hypothetical protein
	PLF_469_00029407	hypothetical protein
	PLF_469_00029844	hypothetical protein
	PLF_469_00032427	hypothetical protein
	PLF_469_00032433	Protein cII
	PLF_469_00032434	hypothetical protein
	PLF_469_00034136	hypothetical protein
	PLF_469_00036133	Nuclease (SNase-like) precursor
	PLF_469_00036381	hypothetical protein
	PLF_469_00036386	hypothetical protein
	PLF_469_00036387	hypothetical protein
	PLF_469_00037276	hypothetical protein
	PLF_469_00040743	hypothetical protein
	PLF_469_00040744	hypothetical protein
	PLF_469_00040746	Ring hydroxylating dioxygenase, alpha subunit/Rieske (2Fe-2S) protein (EC 1.14.12.18)
	PLF_469_00040747	ABC transporter, ATP-binding protein
	PLF_469_00040748	hypothetical protein
	PLF_469_00042706	hypothetical protein
	PLF_469_00043366	hypothetical protein
	PLF_469_00044243	hypothetical protein
	PLF_469_00044273	hypothetical protein
	PLF_469_00046079	hypothetical protein
	PLF_469_00047401	hypothetical protein
	PLF_469_00048030	hypothetical protein
	PLF_469_00048031	hypothetical protein
	PLF_469_00050962	hypothetical protein
	PLF_469_00051881	hypothetical protein
	PLF_469_00051882	hypothetical protein
	PLF_469_00053147	hypothetical protein
	PLF_469_00053843	hypothetical protein
	PLF_469_00053844	hypothetical protein
	PLF_469_00055556	hypothetical protein
	PLF_469_00055558	hypothetical protein
	PLF_469_00055898	2,3-dihydro-2,3-dihydroxybenzoate dehydrogenase (EC 1.3.1.28) @ 2,3-dihydro-2,3-dihydroxybenzoate dehydrogenase (EC 1.3.1.28) of siderophore biosynthesis
	PLF_469_00057748	hypothetical protein
	PLF_469_00059446	DotC protein
	PLF_469_00062237	hypothetical protein
	PLF_469_00079418	Secretory lipase precursor
	PLF_469_00087349	hypothetical protein
	PLF_469_00087625	hypothetical protein
	PLF_469_00087885	Iron aquisition yersiniabactin synthesis enzyme YbtT @ Thioesterase in siderophore biosynthesis gene cluster
	PLF_469_00088014	hypothetical protein
	PLF_469_00088644	hypothetical protein
	PLF_469_00090790	hypothetical protein
	PLF_469_00090882	hypothetical protein
	PLF_469_00091005	Isochorismatase (EC 3.3.2.1) of siderophore biosynthesis
	PLF_469_00091014	Chaperone protein
	PLF_469_00091075	Sigma-fimbriae chaperone protein
	PLF_469_00091535	Hemolysin-type calcium-binding region
	PLF_469_00091679	Hemolysin-type calcium-binding region
	PLF_469_00091683	Transcriptional regulator, AraC family
	PLF_469_00091705	hypothetical protein
	PLF_469_00091891	Fatty acid desaturase
	PLF_469_00091917	Mobile element protein
	PLF_469_00092550	hypothetical protein
	PLF_469_00112518	hypothetical protein
	PLF_469_00112780	7-alpha-hydroxysteroid dehydrogenase (EC 1.1.1.159)
	PLF_469_00113364	Siderophore synthetase small component, acetyltransferase
	PLF_469_00113509	RTX toxins and related Ca2+-binding proteins
	PLF_469_00113812	hypothetical protein
	PLF_469_00113946	Transcriptional regulator, AcrR family
	PLF_469_00114233	VgrG protein
	PLF_469_00115569	hypothetical protein
	PLF_469_00133809	probable phage protein YPO2110
	PLF_469_00134042	VgrG protein
	PLF_469_00134553	Phage tail, tail length tape-measure protein H
	PLF_469_00134834	hypothetical protein
	PLF_469_00135718	hypothetical protein
	PLF_469_00135728	Phage-related protein, tail component
	PLF_469_00135871	probable phage protein YPO2110
	PLF_469_00136335	Ferrous iron transporter FeoB
	PLF_469_00136456	probable tail length tape measure protein
	PLF_469_00136639	hypothetical protein
AC30	PLF_469_00002777	hypothetical protein
	PLF_469_00002980	hypothetical protein
	PLF_469_00002990	hypothetical protein
	PLF_469_00003048	hypothetical protein
	PLF_469_00003076	hypothetical protein
	PLF_469_00003083	hypothetical protein
	PLF_469_00003116	hypothetical protein
	PLF_469_00003182	hypothetical protein
	PLF_469_00003187	hypothetical protein
	PLF_469_00003221	hypothetical protein
	PLF_469_00003229	hypothetical protein
	PLF_469_00003260	hypothetical protein
	PLF_469_00003307	hypothetical protein
	PLF_469_00003378	hypothetical protein
	PLF_469_00003387	hypothetical protein
	PLF_469_00003423	hypothetical protein
	PLF_469_00003428	hypothetical protein
	PLF_469_00003432	hypothetical protein
	PLF_469_00003448	hypothetical protein
	PLF_469_00003463	hypothetical protein
	PLF_469_00003467	hypothetical protein
	PLF_469_00003490	hypothetical protein
	PLF_469_00003492	hypothetical protein
	PLF_469_00003530	hypothetical protein
	PLF_469_00003578	hypothetical protein
	PLF_469_00003585	hypothetical protein
	PLF_469_00003726	hypothetical protein
	PLF_469_00003800	hypothetical protein
	PLF_469_00003848	hypothetical protein
	PLF_469_00003861	Transcriptional regulator, AcrR family
	PLF_469_00003869	hypothetical protein
	PLF_469_00003888	hypothetical protein
	PLF_469_00003894	hypothetical protein
	PLF_469_00003897	Aminoglycoside 3'-phosphotransferase (EC 2.7.1.95) => APH(3')-I
	PLF_469_00003900	hypothetical protein
	PLF_469_00003913	hypothetical protein
	PLF_469_00003914	hypothetical protein
	PLF_469_00003971	hypothetical protein
	PLF_469_00003986	hypothetical protein
	PLF_469_00003992	hypothetical protein
	PLF_469_00004010	hypothetical protein
	PLF_469_00004016	hypothetical protein
	PLF_469_00004022	hypothetical protein
	PLF_469_00004040	hypothetical protein
	PLF_469_00004069	General stress protein
	PLF_469_00004073	hypothetical protein
	PLF_469_00004078	hypothetical protein
	PLF_469_00004084	hypothetical protein
	PLF_469_00004090	hypothetical protein
	PLF_469_00004115	hypothetical protein
	PLF_469_00004121	hypothetical protein
	PLF_469_00004132	Mobile element protein
	PLF_469_00004140	hypothetical protein
	PLF_469_00004154	hypothetical protein
	PLF_469_00004169	Ant protein
	PLF_469_00004180	hypothetical protein
	PLF_469_00004318	hypothetical protein
	PLF_469_00004393	Class A beta-lactamase (EC 3.5.2.6) => TEM family
	PLF_469_00004626	Phage protein
	PLF_469_00005095	hypothetical protein
	PLF_469_00005411	hypothetical protein
	PLF_469_00006877	hypothetical protein
	PLF_469_00008174	hypothetical protein
	PLF_469_00010009	hypothetical protein
	PLF_469_00010760	hypothetical protein
	PLF_469_00012883	hypothetical protein
	PLF_469_00017308	hypothetical protein
	PLF_469_00017624	hypothetical protein
	PLF_469_00017734	hypothetical protein
	PLF_469_00017768	hypothetical protein
	PLF_469_00017835	hypothetical protein
	PLF_469_00021390	hypothetical protein
	PLF_469_00023056	hypothetical protein
	PLF_469_00032942	hypothetical protein
	PLF_469_00035453	hypothetical protein
	PLF_469_00040756	hypothetical protein
	PLF_469_00056844	hypothetical protein
	PLF_469_00058188	hypothetical protein
	PLF_469_00058420	hypothetical protein
	PLF_469_00059283	hypothetical protein
	PLF_469_00075382	hypothetical protein
	PLF_469_00082310	hypothetical protein
	PLF_469_00113109	hypothetical protein
	PLF_469_00114991	hypothetical protein
	PLF_469_00116235	hypothetical protein
	PLF_469_00134398	hypothetical protein
	PLF_469_00135360	hypothetical protein
	PLF_469_00135613	hypothetical protein
	PLF_469_00136138	probable tail length tape measure protein
	PLF_469_00136282	hypothetical protein
	PLF_469_00136684	hypothetical protein
R14	PLF_469_00000027	ISPpu14, transposase Orf2
	PLF_469_00000062	hypothetical protein
	PLF_469_00003074	hypothetical protein
	PLF_469_00003203	Mobile element protein
	PLF_469_00003300	hypothetical protein
	PLF_469_00003416	hypothetical protein
	PLF_469_00003445	hypothetical protein
	PLF_469_00003465	hypothetical protein
	PLF_469_00003484	Phage head, terminase DNA packaging protein A
	PLF_469_00003498	hypothetical protein
	PLF_469_00003502	hypothetical protein
	PLF_469_00003512	Aminoglycoside 3''-nucleotidyltransferase (EC 2.7.7.-) => ANT(3'')-Ia (AadA family)
	PLF_469_00003520	hypothetical protein
	PLF_469_00003524	hypothetical protein
	PLF_469_00003536	hypothetical protein
	PLF_469_00003537	Integrase
	PLF_469_00003556	hypothetical protein
	PLF_469_00003565	hypothetical protein
	PLF_469_00003570	hypothetical protein
	PLF_469_00003580	hypothetical protein
	PLF_469_00003583	hypothetical protein
	PLF_469_00003590	hypothetical protein
	PLF_469_00003650	hypothetical protein
	PLF_469_00003658	hypothetical protein
	PLF_469_00003663	RcnR-like protein clustered with cobalt-zinc-cadmium resistance protein CzcD
	PLF_469_00003672	hypothetical protein
	PLF_469_00003676	hypothetical protein
	PLF_469_00003687	hypothetical protein
	PLF_469_00003692	hypothetical protein
	PLF_469_00003764	hypothetical protein
	PLF_469_00003797	S-formylglutathione hydrolase (EC 3.1.2.12)
	PLF_469_00003816	hypothetical protein
	PLF_469_00003825	hypothetical protein
	PLF_469_00003863	hypothetical protein
	PLF_469_00003864	Glycosyl transferase, group 1 family protein
	PLF_469_00003873	hypothetical protein
	PLF_469_00003879	hypothetical protein
	PLF_469_00003880	hypothetical protein
	PLF_469_00003881	hypothetical protein
	PLF_469_00003886	hypothetical protein
	PLF_469_00003887	hypothetical protein
	PLF_469_00003904	hypothetical protein
	PLF_469_00003905	hypothetical protein
	PLF_469_00003939	hypothetical protein
	PLF_469_00003943	hypothetical protein
	PLF_469_00003948	hypothetical protein
	PLF_469_00003949	hypothetical protein
	PLF_469_00003950	hypothetical protein
	PLF_469_00003954	hypothetical protein
	PLF_469_00003967	hypothetical protein
	PLF_469_00003969	Zona occludens toxin-like phage protein
	PLF_469_00003973	hypothetical protein
	PLF_469_00003991	hypothetical protein
	PLF_469_00003995	hypothetical protein
	PLF_469_00004015	hypothetical protein
	PLF_469_00004019	hypothetical protein
	PLF_469_00004029	hypothetical protein
	PLF_469_00004071	hypothetical protein
	PLF_469_00004104	Aminoglycoside N(3)-acetyltransferase (EC 2.3.1.81) => AAC(3)-I
	PLF_469_00004193	putative membrane protein
	PLF_469_00004286	hypothetical protein
	PLF_469_00004304	hypothetical protein
	PLF_469_00004343	hypothetical protein
	PLF_469_00004371	hypothetical protein
	PLF_469_00004525	hypothetical protein
	PLF_469_00005142	hypothetical protein
	PLF_469_00005433	hypothetical protein
	PLF_469_00005497	Uncharacterized protein YdcA
	PLF_469_00005752	ADP-ribose pyrophosphatase
	PLF_469_00005896	hypothetical protein
	PLF_469_00005973	hypothetical protein
	PLF_469_00006030	hypothetical protein
	PLF_469_00006363	hypothetical protein
	PLF_469_00006370	hypothetical protein
	PLF_469_00006518	Transposase
	PLF_469_00006663	hypothetical protein
	PLF_469_00007071	hypothetical protein
	PLF_469_00007264	hypothetical protein
	PLF_469_00007274	hypothetical protein
	PLF_469_00007397	hypothetical protein
	PLF_469_00008428	Lactoylglutathione lyase and related lyases
	PLF_469_00008769	hypothetical protein
	PLF_469_00008979	hypothetical protein
	PLF_469_00009214	hypothetical protein
	PLF_469_00009239	hypothetical protein
	PLF_469_00011685	hypothetical protein
	PLF_469_00011790	putative replication initiation protein
	PLF_469_00012664	hypothetical protein
	PLF_469_00013534	hypothetical protein
	PLF_469_00014722	hypothetical protein
	PLF_469_00022813	hypothetical protein
	PLF_469_00023309	hypothetical protein
	PLF_469_00023970	hypothetical protein
	PLF_469_00024382	hypothetical protein
	PLF_469_00037789	hypothetical protein
	PLF_469_00038984	hypothetical protein
	PLF_469_00039848	hypothetical protein
	PLF_469_00045320	tail tape measure protein
	PLF_469_00049159	hypothetical protein
	PLF_469_00051519	hypothetical protein
	PLF_469_00054065	hypothetical protein
	PLF_469_00055859	hypothetical protein
	PLF_469_00056276	hypothetical protein
	PLF_469_00057113	Para-aminobenzoate synthase, aminase component (EC 2.6.1.85)
	PLF_469_00057308	hypothetical protein
	PLF_469_00059177	hypothetical protein
	PLF_469_00059538	hypothetical protein
	PLF_469_00059542	hypothetical protein
	PLF_469_00060017	hypothetical protein
	PLF_469_00061595	hypothetical protein
	PLF_469_00064697	hypothetical protein
	PLF_469_00065578	hypothetical protein
	PLF_469_00065667	Phage endonuclease
	PLF_469_00068024	hypothetical protein
	PLF_469_00069909	hypothetical protein
	PLF_469_00071380	hypothetical protein
	PLF_469_00071725	hypothetical protein
	PLF_469_00072065	hypothetical protein
	PLF_469_00072709	hypothetical protein
	PLF_469_00074848	hypothetical protein
	PLF_469_00075036	hypothetical protein
	PLF_469_00075982	hypothetical protein
	PLF_469_00076847	hypothetical protein
	PLF_469_00077223	hypothetical protein
	PLF_469_00077998	hypothetical protein
	PLF_469_00079628	Phytochrome-like protein; Cph2
	PLF_469_00079672	hypothetical protein
	PLF_469_00088003	hypothetical protein
	PLF_469_00088569	hypothetical protein
	PLF_469_00089573	hypothetical protein
	PLF_469_00090854	hypothetical protein
	PLF_469_00090857	hypothetical protein
	PLF_469_00091287	hypothetical protein
	PLF_469_00093748	hypothetical protein
	PLF_469_00113100	Phage protein
	PLF_469_00113301	hypothetical protein
	PLF_469_00113768	hypothetical protein
	PLF_469_00114179	hypothetical protein
	PLF_469_00116234	hypothetical protein
	PLF_469_00118973	Minor pilin of type IV secretion complex, VirB5
	PLF_469_00121304	hypothetical protein
	PLF_469_00127731	hypothetical protein
	PLF_469_00134473	hypothetical protein
	PLF_469_00136602	hypothetical protein
	PLF_469_00136776	hypothetical protein

## Sheet: supp. table S4
Supplement table S4: List of multidrug resistant-specific genes (Aci46-ACICU-AC30-R14)
Protein family ID	Description
PLF_469_00000008	hypothetical protein
PLF_469_00000009	hypothetical protein
PLF_469_00000012	Mobile element protein
PLF_469_00000028	hypothetical protein
PLF_469_00000046	hypothetical protein
PLF_469_00000057	hypothetical protein
PLF_469_00000068	hypothetical protein
PLF_469_00000070	S-(hydroxymethyl)glutathione dehydrogenase (EC 1.1.1.284)
PLF_469_00000071	hypothetical protein
PLF_469_00000082	hypothetical protein
PLF_469_00000083	hypothetical protein
PLF_469_00000101	hypothetical protein
PLF_469_00000105	hypothetical protein
PLF_469_00000139	hypothetical protein
PLF_469_00000238	hypothetical protein
PLF_469_00000275	Cardiolipin synthase (EC 2.7.8.-) phosphatidylethanolamine-utilizing, bacterial type ClsC
PLF_469_00000319	hypothetical protein
PLF_469_00000360	Putative transmembrane protein
PLF_469_00000706	Inner membrane protein YjcH, clustering with ActP
PLF_469_00000839	Integral membrane protein
PLF_469_00000972	G:T/U mismatch-specific uracil/thymine DNA-glycosylase (EC 3.2.2.27)
PLF_469_00001062	Protoporphyrinogen IX oxidase, novel form, HemJ (EC 1.3.-.-)
PLF_469_00001084	hypothetical protein
PLF_469_00001087	hypothetical protein
PLF_469_00001171	Chorismate--pyruvate lyase (EC 4.1.3.40)
PLF_469_00001199	Putative transmembrane protein
PLF_469_00001214	Zn-ribbon-containing, possibly RNA-binding protein and truncated derivatives
PLF_469_00001247	Molybdenum ABC transporter permease protein ModB
PLF_469_00001308	hypothetical protein
PLF_469_00001339	Transcriptional regulator, ArsR family
PLF_469_00001344	hypothetical protein
PLF_469_00001345	hypothetical protein
PLF_469_00001346	Uncharacterized membrane protein PA1577
PLF_469_00001348	tRNA 5-methylaminomethyl-2-thiouridine synthase subunit TusD
PLF_469_00001436	hypothetical protein
PLF_469_00001441	Outer membrane stress sensor protease DegS
PLF_469_00001461	Permease of the drug/metabolite transporter (DMT) superfamily
PLF_469_00001465	hypothetical protein
PLF_469_00001491	Nudix hydrolase family protein PA3470
PLF_469_00001501	Rod shape-determining protein MreD
PLF_469_00001502	Acetyltransferase, GNAT family
PLF_469_00001513	Integral membrane protein
PLF_469_00001530	hypothetical protein
PLF_469_00001573	FIG00350803: hypothetical protein
PLF_469_00001578	hypothetical protein
PLF_469_00001579	hypothetical protein
PLF_469_00001590	2-amino-4-hydroxy-6-hydroxymethyldihydropteridine pyrophosphokinase (EC 2.7.6.3)
PLF_469_00001596	hypothetical protein
PLF_469_00001611	PhnB protein; putative DNA binding 3-demethylubiquinone-9 3-methyltransferase domain protein
PLF_469_00001612	hypothetical protein
PLF_469_00001659	DNA polymerase III chi subunit (EC 2.7.7.7)
PLF_469_00001670	hypothetical protein
PLF_469_00001692	Ethanolamine ammonia-lyase light chain (EC 4.3.1.7)
PLF_469_00001705	Ureidoglycolate lyase (EC 4.3.2.3)
PLF_469_00001714	FIG00351014: hypothetical protein
PLF_469_00001737	Fluoride ion transporter CrcB
PLF_469_00001804	Gfa-like protein
PLF_469_00001811	hypothetical protein
PLF_469_00001829	hypothetical protein
PLF_469_00001830	hypothetical protein
PLF_469_00001836	L-carnitine dehydratase/bile acid-inducible protein F
PLF_469_00001858	hypothetical protein
PLF_469_00001881	hypothetical protein
PLF_469_00001894	Molybdenum ABC transporter, substrate-binding protein ModA
PLF_469_00001918	Benzoate 1,2-dioxygenase alpha subunit (EC 1.14.12.10)
PLF_469_00001936	Aromatic-ring-hydroxylating dioxygenase, beta subunit
PLF_469_00001949	hypothetical protein
PLF_469_00001954	Redox-sensitive transcriptional activator SoxR
PLF_469_00001955	outer membrane usher protein precursor
PLF_469_00001956	CinA-like protein
PLF_469_00001961	Gfa-like protein
PLF_469_00001964	hypothetical protein
PLF_469_00001969	Organic hydroperoxide resistance transcriptional regulator
PLF_469_00002013	5'-nucleotidase (EC 3.1.3.5)
PLF_469_00002017	hypothetical protein
PLF_469_00002037	Molybdenum ABC transporter ATP-binding protein ModC
PLF_469_00002048	Benzoate 1,2-dioxygenase alpha subunit (EC 1.14.12.10)
PLF_469_00002057	Sialic acid transporter (permease) NanT
PLF_469_00002060	hypothetical protein
PLF_469_00002071	FIG00350345: hypothetical protein
PLF_469_00002073	FIG00350948: hypothetical protein
PLF_469_00002078	Phage capsid and scaffold
PLF_469_00002093	FIG028593: membrane protein
PLF_469_00002096	benzoate dioxygenase, ferredoxin reductase component; Anthranilate dioxygenase reductase
PLF_469_00002098	hypothetical protein
PLF_469_00002101	1,2-phenylacetyl-CoA epoxidase, subunit D (EC 1.14.13.149)
PLF_469_00002110	Anthranilate dioxygenase small subunit
PLF_469_00002120	Lipoprotein
PLF_469_00002143	hypothetical protein
PLF_469_00002146	DUF488 family protein SAV0238
PLF_469_00002151	hypothetical protein
PLF_469_00002158	Uncharacterized MFS-type transporter
PLF_469_00002161	hypothetical protein
PLF_469_00002162	Coenzyme PQQ synthesis protein E
PLF_469_00002167	Microsomal dipeptidase (EC 3.4.13.19)
PLF_469_00002172	Coenzyme PQQ synthesis protein B
PLF_469_00002175	Phenylacetic acid degradation-related protein
PLF_469_00002183	DNA-binding domain of ModE
PLF_469_00002188	hypothetical protein
PLF_469_00002191	Biotin carboxylase of acetyl-CoA carboxylase (EC 6.3.4.14) / Biotin carboxyl carrier protein of acetyl-CoA carboxylase
PLF_469_00002204	Molybdopterin synthase sulfur carrier subunit
PLF_469_00002210	Acetyl-CoA acetyltransferase (EC 2.3.1.9) @ 3-oxoadipyl-CoA thiolase (EC 2.3.1.174)
PLF_469_00002221	Pyrroloquinoline-quinone synthase (EC 1.3.3.11)
PLF_469_00002223	Transcriptional regulator, IclR family
PLF_469_00002230	Catalase-like heme-binding protein
PLF_469_00002235	3-oxoadipate CoA-transferase subunit A (EC 2.8.3.6)
PLF_469_00002241	hypothetical protein; putative signal peptide
PLF_469_00002258	Enoyl-CoA hydratase (EC 4.2.1.17) => degradation of branched-chain amino acids and alpha-keto acids
PLF_469_00002288	Transcriptional regulator, IclR family
PLF_469_00002319	Coenzyme PQQ synthesis protein D
PLF_469_00002358	tRNA 5-methylaminomethyl-2-thiouridine synthase subunit TusC
PLF_469_00002359	hypothetical protein
PLF_469_00002369	fimbrial adhesin precursor
PLF_469_00002375	P pilus assembly protein, chaperone PapD
PLF_469_00002378	Transcriptional regulator, MerR family
PLF_469_00002381	hypothetical protein
PLF_469_00002383	3-oxoadipate CoA-transferase subunit B (EC 2.8.3.6)
PLF_469_00002385	Fimbrial protein
PLF_469_00002399	hypothetical protein
PLF_469_00002400	hypothetical protein
PLF_469_00002408	hypothetical protein
PLF_469_00002416	hypothetical protein
PLF_469_00002417	FIG00350481: hypothetical protein
PLF_469_00002425	hypothetical protein
PLF_469_00002429	FIG00350425: hypothetical protein
PLF_469_00002431	hypothetical protein
PLF_469_00002433	Gfa-like protein
PLF_469_00002440	hypothetical protein
PLF_469_00002443	HIT family hydrolase
PLF_469_00002448	hypothetical protein
PLF_469_00002450	putative membrane protein
PLF_469_00002451	hypothetical protein
PLF_469_00002453	Uncharacterized cysteine-rich DUF326 protein bsYhjQ/STM1261
PLF_469_00002455	Isochorismatase (EC 3.3.2.1) of siderophore biosynthesis
PLF_469_00002462	RTX toxins and related Ca2+-binding proteins
PLF_469_00002468	hypothetical protein
PLF_469_00002473	Protein PhnO
PLF_469_00002474	Putative inner membrane protein
PLF_469_00002477	2,3-dihydro-2,3-dihydroxybenzoate dehydrogenase (EC 1.3.1.28)
PLF_469_00002483	major capsid protein
PLF_469_00002485	FIG026426: Hypothetical protein
PLF_469_00002487	Putative efflux (PET) family inner membrane protein YccS
PLF_469_00002490	hypothetical protein
PLF_469_00002491	hypothetical protein; putative signal peptide
PLF_469_00002492	hypothetical protein
PLF_469_00002502	hypothetical protein
PLF_469_00002503	hypothetical protein
PLF_469_00002504	hypothetical protein
PLF_469_00002511	hypothetical protein
PLF_469_00002512	hypothetical protein
PLF_469_00002514	DcaP
PLF_469_00002519	hypothetical protein
PLF_469_00002522	hypothetical protein
PLF_469_00002524	5-carboxymethyl-2-hydroxymuconate delta-isomerase (EC 5.3.3.10)
PLF_469_00002528	3-hydroxybutyryl-CoA dehydrogenase (EC 1.1.1.157); 3-hydroxyacyl-CoA dehydrogenase (EC 1.1.1.35)
PLF_469_00002536	hypothetical protein
PLF_469_00002538	Acyl-CoA dehydrogenase
PLF_469_00002543	hypothetical protein
PLF_469_00002546	L-carnitine dehydratase/bile acid-inducible protein F
PLF_469_00002547	Msl2237 protein
PLF_469_00002558	Biofilm PGA synthesis auxiliary protein PgaD
PLF_469_00002563	hypothetical protein
PLF_469_00002564	hypothetical protein
PLF_469_00002565	hypothetical protein
PLF_469_00002574	Histone acetyltransferase HPA2 and related acetyltransferases
PLF_469_00002578	hypothetical protein
PLF_469_00002580	hypothetical protein
PLF_469_00002588	putative oxidoreductase, nitronate monooxygenase family
PLF_469_00002598	Type IV fimbrial biogenesis protein FimT
PLF_469_00002602	Ferredoxin
PLF_469_00002608	Short-chain dehydrogenase/reductase SDR?
PLF_469_00002610	hypothetical protein
PLF_469_00002611	hypothetical protein
PLF_469_00002616	hypothetical protein
PLF_469_00002617	Acyl-coenzyme A thioesterase PaaD (Pse.pu.) (E. coli PaaI)
PLF_469_00002618	Adenylylsulfate reductase beta-subunit (EC 1.8.99.2)
PLF_469_00002630	hypothetical protein
PLF_469_00002632	hypothetical protein
PLF_469_00002637	Enoyl-CoA hydratase (EC 4.2.1.17)
PLF_469_00002645	hypothetical protein
PLF_469_00002658	hypothetical protein
PLF_469_00002663	hypothetical protein
PLF_469_00002673	Putative glutathione-regulated potassium-efflux system protein KefB
PLF_469_00002677	FIG028220: hypothetical protein co-occurring with HEAT repeat protein
PLF_469_00002689	TonB-dependent receptor
PLF_469_00002699	hypothetical protein
PLF_469_00002700	hypothetical protein
PLF_469_00002716	hypothetical protein
PLF_469_00002726	hypothetical protein
PLF_469_00002736	hypothetical protein
PLF_469_00002746	hypothetical protein
PLF_469_00002751	Putative transmembrane protein
PLF_469_00002769	hypothetical protein
PLF_469_00002782	hypothetical protein
PLF_469_00002785	Uncharacterized MFS-type transporter
PLF_469_00002790	hypothetical protein
PLF_469_00002797	hypothetical protein
PLF_469_00002799	hypothetical protein
PLF_469_00002808	hypothetical protein
PLF_469_00002809	Nickel responsive regulator NikR
PLF_469_00002813	hypothetical protein
PLF_469_00002814	hypothetical protein
PLF_469_00002822	hypothetical protein
PLF_469_00002830	hypothetical protein
PLF_469_00002839	hypothetical protein
PLF_469_00002847	Type IV pilin PilA
PLF_469_00002849	hypothetical protein
PLF_469_00002850	hypothetical protein
PLF_469_00002851	hypothetical protein
PLF_469_00002854	Hemerythrin domain protein
PLF_469_00002857	hypothetical protein
PLF_469_00002862	hypothetical protein
PLF_469_00002863	hypothetical protein
PLF_469_00002868	hypothetical protein
PLF_469_00002872	hypothetical protein
PLF_469_00002880	hypothetical protein
PLF_469_00002881	Acetyltransferase, GNAT family
PLF_469_00002886	Succinate-semialdehyde dehydrogenase [NAD(P)+] (EC 1.2.1.16)
PLF_469_00002887	hypothetical protein
PLF_469_00002893	Inhibitor of vertebrate g-type lysozyme, periplasmic
PLF_469_00002901	hypothetical protein
PLF_469_00002907	hypothetical protein
PLF_469_00002910	hypothetical protein
PLF_469_00002913	hypothetical protein
PLF_469_00002918	hypothetical protein
PLF_469_00002920	Acyl carrier protein
PLF_469_00002938	Type IV pilin PilA
PLF_469_00002945	T6SS lysozyme-like component TssE
PLF_469_00002947	hypothetical protein
PLF_469_00002953	hypothetical protein
PLF_469_00002957	Ferrichrome-iron receptor
PLF_469_00002965	Cation efflux system protein
PLF_469_00002969	hypothetical protein
PLF_469_00002971	hypothetical protein
PLF_469_00002973	Acetyltransferase, GNAT family
PLF_469_00002978	Cytosine/purine/uracil/thiamine/allantoin permease family protein
PLF_469_00002981	Hypothetical, similar to sarcosine oxidase alpha subunit, 2Fe-2S domain
PLF_469_00002989	putative membrane protein
PLF_469_00002991	4-carboxymuconolactone decarboxylase (EC 4.1.1.44)
PLF_469_00002999	3-oxoadipate enol-lactone hydrolase/4-carboxymuconolactone decarboxylase
PLF_469_00003017	hypothetical protein
PLF_469_00003018	Alkanal monooxygenase alpha chain (EC 1.14.14.3)
PLF_469_00003019	Aldehyde dehydrogenase (EC 1.2.1.3)
PLF_469_00003021	hypothetical protein
PLF_469_00003022	hypothetical protein
PLF_469_00003028	Predicted regulator PutR for proline utilization, GntR family
PLF_469_00003031	Nitrilotriacetate monooxygenase component B (EC 1.14.13.-)
PLF_469_00003043	Alkanesulfonates transport system permease protein
PLF_469_00003046	hypothetical protein
PLF_469_00003047	ABC transporter, substrate-binding protein (cluster 10, nitrate/sulfonate/bicarbonate)
PLF_469_00003050	FIG00956173: hypothetical protein
PLF_469_00003052	hypothetical protein
PLF_469_00003058	Peptidase M48, Ste24p
PLF_469_00003059	hypothetical protein
PLF_469_00003060	hypothetical protein
PLF_469_00003068	Peptide synthase
PLF_469_00003070	hypothetical protein
PLF_469_00003075	hypothetical protein
PLF_469_00003080	hypothetical protein
PLF_469_00003081	Outer membrane protein W
PLF_469_00003085	hypothetical protein
PLF_469_00003089	PKHD-type hydroxylase YbiX
PLF_469_00003092	hypothetical protein
PLF_469_00003096	hypothetical protein
PLF_469_00003101	hypothetical protein
PLF_469_00003103	Phage capsid protein
PLF_469_00003107	hypothetical protein
PLF_469_00003108	hypothetical protein
PLF_469_00003109	hypothetical protein
PLF_469_00003111	5,10-methylenetetrahydrofolate reductase (EC 1.5.1.20)
PLF_469_00003117	Hemolysin
PLF_469_00003118	hypothetical protein
PLF_469_00003123	Hydrolase, alpha/beta fold family
PLF_469_00003124	Outer membrane protein E
PLF_469_00003127	Phenazine biosynthesis protein PhzF like
PLF_469_00003128	hypothetical protein
PLF_469_00003129	hypothetical protein
PLF_469_00003132	hypothetical protein
PLF_469_00003133	hypothetical protein
PLF_469_00003136	hypothetical protein
PLF_469_00003137	hypothetical protein
PLF_469_00003139	Putative transcriptional regulator STM3175
PLF_469_00003140	Putative transmembrane protein
PLF_469_00003141	hypothetical protein
PLF_469_00003142	hypothetical protein
PLF_469_00003143	hypothetical protein
PLF_469_00003144	Phage terminase
PLF_469_00003153	hypothetical protein
PLF_469_00003160	RidA/YER057c/UK114 superfamily, group 1
PLF_469_00003165	Channel-forming transporter/cytolysins activator of TpsB family
PLF_469_00003166	hypothetical protein
PLF_469_00003178	Transcriptional activator
PLF_469_00003180	hypothetical protein
PLF_469_00003181	hypothetical protein
PLF_469_00003184	Heme oxygenase HemO, associated with heme uptake
PLF_469_00003186	hypothetical protein
PLF_469_00003188	Transcriptional regulator, LysR family
PLF_469_00003193	hypothetical protein
PLF_469_00003197	hypothetical protein
PLF_469_00003199	Isochorismatase family
PLF_469_00003204	hypothetical protein
PLF_469_00003209	hypothetical protein
PLF_469_00003210	Catalase KatE (EC 1.11.1.6)
PLF_469_00003214	3-hydroxydecanoyl-[ACP] dehydratase (EC 4.2.1.59)
PLF_469_00003222	Iron siderophore receptor protein
PLF_469_00003227	hypothetical protein
PLF_469_00003230	FIG107774: hypothetical protein
PLF_469_00003232	FIG006045: Sigma factor, ECF subfamily
PLF_469_00003233	FIG076926: outer membrane protein
PLF_469_00003235	Iron siderophore sensor protein
PLF_469_00003237	hypothetical protein
PLF_469_00003239	hypothetical protein
PLF_469_00003241	Putative transport protein
PLF_469_00003247	Inner membrane protein YbaN
PLF_469_00003249	D-serine dehydratase transcriptional activator
PLF_469_00003250	L-aspartate-beta-decarboxylase
PLF_469_00003251	hypothetical protein
PLF_469_00003252	hypothetical protein
PLF_469_00003253	Aldehyde dehydrogenase (EC 1.2.1.3)
PLF_469_00003255	hypothetical protein
PLF_469_00003257	FAD-dependent oxidoreductase
PLF_469_00003258	GbcA Glycine betaine demethylase subunit A
PLF_469_00003261	putative TonB-dependent receptor
PLF_469_00003263	hypothetical protein
PLF_469_00003264	Amidohydrolase family protein
PLF_469_00003266	hypothetical protein
PLF_469_00003271	hypothetical protein
PLF_469_00003272	Permease of the drug/metabolite transporter (DMT) superfamily
PLF_469_00003277	hypothetical protein
PLF_469_00003283	hypothetical protein
PLF_469_00003285	Permease of the drug/metabolite transporter (DMT) superfamily
PLF_469_00003286	hypothetical protein
PLF_469_00003297	TonB-dependent receptor
PLF_469_00003298	hypothetical protein
PLF_469_00003301	hypothetical protein
PLF_469_00003302	hypothetical protein
PLF_469_00003304	DcaP
PLF_469_00003305	Uncharacterized MFS-type transporter
PLF_469_00003306	Putative DNA-binding protein Roi of bacteriophage BP-933W
PLF_469_00003308	Uncharacterized MFS-type transporter
PLF_469_00003309	Transcriptional regulator, AcrR family
PLF_469_00003311	D-3-phosphoglycerate dehydrogenase (EC 1.1.1.95)
PLF_469_00003313	Demethylmenaquinone methyltransferase-like protein
PLF_469_00003316	Transcriptional regulator, IclR family
PLF_469_00003318	Alcohol dehydrogenase (EC 1.1.1.1)
PLF_469_00003319	Quinate/shikimate dehydrogenase [Pyrroloquinoline-quinone] (EC 1.1.5.8)
PLF_469_00003322	hypothetical protein
PLF_469_00003325	FAD-dependent oxidoreductase
PLF_469_00003326	hypothetical protein
PLF_469_00003327	hypothetical protein
PLF_469_00003333	hypothetical protein
PLF_469_00003334	Acyl-CoA dehydrogenase
PLF_469_00003341	Uncharacterized protein MSMEG_1245
PLF_469_00003346	hypothetical protein
PLF_469_00003348	hypothetical protein
PLF_469_00003349	FIG01219199: hypothetical protein
PLF_469_00003351	hypothetical protein
PLF_469_00003352	hypothetical protein
PLF_469_00003354	hypothetical protein
PLF_469_00003355	hypothetical protein
PLF_469_00003356	hypothetical protein
PLF_469_00003357	hypothetical protein
PLF_469_00003359	hypothetical protein
PLF_469_00003360	Acetate permease ActP (cation/acetate symporter)
PLF_469_00003361	Quinone oxidoreductase (EC 1.6.5.5)
PLF_469_00003362	hypothetical protein
PLF_469_00003363	hypothetical protein
PLF_469_00003364	hypothetical protein
PLF_469_00003365	Long-chain-fatty-acid--CoA ligase (EC 6.2.1.3)
PLF_469_00003366	Aldehyde dehydrogenase (EC 1.2.1.3); Probable coniferyl aldehyde dehydrogenase (EC 1.2.1.68)
PLF_469_00003369	hypothetical protein
PLF_469_00003370	hypothetical protein
PLF_469_00003373	hypothetical protein
PLF_469_00003374	hypothetical protein
PLF_469_00003375	hypothetical protein
PLF_469_00003376	hypothetical protein
PLF_469_00003382	hypothetical protein
PLF_469_00003384	hypothetical protein
PLF_469_00003386	Glycine betaine transporter OpuD
PLF_469_00003388	hypothetical protein
PLF_469_00003390	Lipase
PLF_469_00003393	hypothetical protein
PLF_469_00003394	hypothetical protein
PLF_469_00003399	hypothetical protein
PLF_469_00003403	hypothetical protein
PLF_469_00003411	hypothetical protein
PLF_469_00003412	hypothetical protein
PLF_469_00003424	Hemolysin-type calcium-binding region
PLF_469_00003429	hypothetical protein
PLF_469_00003495	hypothetical protein
PLF_469_00003516	hypothetical protein
PLF_469_00003540	IncF plasmid conjugative transfer pilus assembly protein TraF
PLF_469_00003546	hypothetical protein
PLF_469_00003547	hypothetical protein
PLF_469_00003548	IncF plasmid conjugative transfer pilus assembly protein TraU
PLF_469_00003550	hypothetical protein
PLF_469_00003553	hypothetical protein
PLF_469_00003554	Conjugative transfer transglycosylase
PLF_469_00003558	hypothetical protein
PLF_469_00003559	Toxin HigB
PLF_469_00003560	FIG00877901: hypothetical protein
PLF_469_00003564	IncF plasmid conjugative transfer pilus assembly protein TraB
PLF_469_00003573	hypothetical protein
PLF_469_00003575	hypothetical protein
PLF_469_00003579	hypothetical protein
PLF_469_00003581	hypothetical protein
PLF_469_00003582	hypothetical protein
PLF_469_00003587	hypothetical protein
PLF_469_00003588	hypothetical protein
PLF_469_00003589	hypothetical protein
PLF_469_00003594	hypothetical protein
PLF_469_00003595	hypothetical protein
PLF_469_00003596	hypothetical protein
PLF_469_00003598	hypothetical protein
PLF_469_00003599	hypothetical protein
PLF_469_00003603	hypothetical protein
PLF_469_00003604	hypothetical protein
PLF_469_00003605	hypothetical protein
PLF_469_00003606	hypothetical protein
PLF_469_00003614	Error-prone, lesion bypass DNA polymerase V (UmuC)
PLF_469_00003617	hypothetical protein
PLF_469_00003619	hypothetical protein
PLF_469_00003620	hypothetical protein
PLF_469_00003621	hypothetical protein
PLF_469_00003623	hypothetical protein
PLF_469_00003624	hypothetical protein
PLF_469_00003625	hypothetical protein
PLF_469_00003628	hypothetical protein
PLF_469_00003630	hypothetical protein
PLF_469_00003631	hypothetical protein
PLF_469_00003635	hypothetical protein
PLF_469_00003640	hypothetical protein
PLF_469_00003649	hypothetical protein
PLF_469_00003657	hypothetical protein
PLF_469_00003710	hypothetical protein
PLF_469_00003711	hypothetical protein
PLF_469_00003754	hypothetical protein
PLF_469_00003794	FIG023406: hypothetical protein
PLF_469_00003839	hypothetical protein
PLF_469_00003842	hypothetical protein
PLF_469_00003896	hypothetical protein
PLF_469_00003906	hypothetical protein
PLF_469_00003937	hypothetical protein
PLF_469_00004207	hypothetical protein
PLF_469_00005458	hypothetical protein
PLF_469_00006482	FIG00350107: hypothetical protein
PLF_469_00006550	hypothetical protein
PLF_469_00006634	hypothetical protein
PLF_469_00006746	Transcriptional regulator, AcrR family
PLF_469_00007347	Ligand-binding SRPBCC domain protein family
PLF_469_00007793	hypothetical protein
PLF_469_00007971	hypothetical protein
PLF_469_00008340	hypothetical protein
PLF_469_00008914	Tetrapartite efflux system component, FusD-like
PLF_469_00010465	hypothetical protein
PLF_469_00010595	Rep protein
PLF_469_00011340	hypothetical protein
PLF_469_00011615	Long chain acyl-CoA dehydrogenase [fadN-fadA-fadE operon] (EC 1.3.8.8)
PLF_469_00011818	hypothetical protein
PLF_469_00011925	hypothetical protein
PLF_469_00012842	hypothetical protein
PLF_469_00015741	hypothetical protein
PLF_469_00020397	IncF plasmid conjugative transfer pilus assembly protein TraH
PLF_469_00021928	FIG00350325: hypothetical protein
PLF_469_00021950	Rhs-family protein
PLF_469_00022435	hypothetical protein
PLF_469_00023358	hypothetical protein
PLF_469_00023608	Sialic acid transporter (permease) NanT
PLF_469_00024785	Uncharacterized UPF0033 protein
PLF_469_00024800	hypothetical protein
PLF_469_00025321	hypothetical protein
PLF_469_00026489	hypothetical protein
PLF_469_00028006	hypothetical protein
PLF_469_00028652	Monooxygenase, flavin-binding family
PLF_469_00039726	High-affinity choline uptake protein BetT
PLF_469_00039847	hypothetical protein
PLF_469_00042774	Protein tyrosine phosphatase
PLF_469_00043568	hypothetical protein
PLF_469_00055975	Hypothetical protein in cluster with mesaconyl-CoA hydratase
PLF_469_00056861	Transcriptional regulator, AcrR family
PLF_469_00057755	Type IV fimbrial biogenesis protein FimT
PLF_469_00059659	hypothetical protein
PLF_469_00064588	Type IV pilin PilA
PLF_469_00066794	hypothetical protein
PLF_469_00069320	hypothetical protein
PLF_469_00077366	Cyd operon protein YbgE
PLF_469_00079057	Transcriptional regulator, HxlR family
PLF_469_00088871	hypothetical protein
PLF_469_00089627	hypothetical protein
PLF_469_00090564	hypothetical protein
PLF_469_00091085	hypothetical protein
PLF_469_00091355	hypothetical protein
PLF_469_00091479	hypothetical protein
PLF_469_00091495	hypothetical protein
PLF_469_00093653	hypothetical protein
PLF_469_00100052	hypothetical protein
PLF_469_00105608	hypothetical protein
PLF_469_00112590	hypothetical protein
PLF_469_00113049	hypothetical protein
PLF_469_00113716	head morphogenesis protein
PLF_469_00114037	T6SS PAAR-repeat protein
PLF_469_00114116	Rubredoxin
PLF_469_00114631	Thiol:disulfide interchange protein DsbC
PLF_469_00135289	hypothetical protein

## Sheet: supp. table S5
Supplement table S5: List of polymyxins and carbapenems resistant-specific genes (Aci46-AC30-R14)
Protein family ID	Description
PLF_469_00002347	hypothetical protein
PLF_469_00002631	hypothetical protein
PLF_469_00003014	hypothetical protein
PLF_469_00003025	hypothetical protein
PLF_469_00003130	Cation efflux system protein
PLF_469_00003151	Cobalt/zinc/cadmium efflux RND transporter, membrane fusion protein CzcB
PLF_469_00003162	Cobalt/zinc/cadmium efflux RND transporter, outer membrane protein CzcC
PLF_469_00003163	hypothetical protein
PLF_469_00003168	hypothetical protein
PLF_469_00003192	Amidase
PLF_469_00003244	NICKEL-COBALT-CADMIUM RESISTANCE PROTEIN NCCN
PLF_469_00003265	hypothetical protein
PLF_469_00003268	hypothetical protein
PLF_469_00003269	Lysophospholipase (EC 3.1.1.5)
PLF_469_00003273	hypothetical protein
PLF_469_00003274	Oxidoreductase, short-chain dehydrogenase/reductase family
PLF_469_00003287	hypothetical protein
PLF_469_00003291	hypothetical protein
PLF_469_00003296	hypothetical protein
PLF_469_00003342	hypothetical protein
PLF_469_00003417	hypothetical protein
PLF_469_00003420	hypothetical protein
PLF_469_00003479	hypothetical protein
PLF_469_00003487	hypothetical protein
PLF_469_00003525	Class D beta-lactamase (EC 3.5.2.6) => OXA-23 family, carbapenem-hydrolyzing
PLF_469_00004385	hypothetical protein
PLF_469_00005460	hypothetical protein
PLF_469_00005907	hypothetical protein
PLF_469_00009450	hypothetical protein
PLF_469_00013441	hypothetical protein
PLF_469_00039945	hypothetical protein
PLF_469_00078915	Type I restriction-modification system, DNA-methyltransferase subunit M (EC 2.1.1.72)
PLF_469_00106507	transcriptional regulator
PLF_469_00114227	Cobalt/zinc/cadmium efflux RND transporter, transmembrane protein CzcA

## Sheet: supp. table S6
Supplement table S6: List of colistin and carbapenem-resistant-specific genes (Aci46-R14)
Protein family ID	Description
PLF_469_00000001	hypothetical protein
PLF_469_00003895	hypothetical protein
PLF_469_00004119	hypothetical protein
PLF_469_00010702	hypothetical protein
PLF_469_00013234	hypothetical protein
PLF_469_00050489	Primosomal protein I
PLF_469_00062186	hypothetical protein
PLF_469_00063110	hypothetical protein

## Sheet: supp. table S7
Supplement table S7: List of core genes (present in all genomes)
Protein family ID	Description
PLF_469_00000010	hypothetical protein
PLF_469_00000011	Transcriptional regulator, AcrR family
PLF_469_00000013	Acetyl-CoA acetyltransferase (EC 2.3.1.9) @ 3-oxoadipyl-CoA thiolase (EC 2.3.1.174)
PLF_469_00000014	Outer membrane low permeability porin, OprD family
PLF_469_00000015	Polyphosphate kinase (EC 2.7.4.1)
PLF_469_00000016	D-serine/D-alanine/glycine transporter
PLF_469_00000017	3-oxoadipate CoA-transferase subunit B (EC 2.8.3.6)
PLF_469_00000019	hypothetical protein
PLF_469_00000022	Cyclohexanone monooxygenase (EC 1.14.13.22)
PLF_469_00000023	Alkyl hydroperoxide reductase protein F
PLF_469_00000025	Efflux transport system, outer membrane factor (OMF) lipoprotein
PLF_469_00000026	2,5-dioxovalerate dehydrogenase (EC 1.2.1.26)
PLF_469_00000029	3-oxoadipate CoA-transferase subunit A (EC 2.8.3.6)
PLF_469_00000033	hypothetical protein
PLF_469_00000036	SAM-dependent methyltransferase
PLF_469_00000037	Aromatic amino acid transport protein AroP
PLF_469_00000039	MarC family integral membrane protein
PLF_469_00000041	Oxidoreductase, short-chain dehydrogenase/reductase family
PLF_469_00000042	Sulfate permease
PLF_469_00000043	hypothetical protein
PLF_469_00000047	Succinylornithine transaminase (EC 2.6.1.81)
PLF_469_00000049	Malonate-semialdehyde dehydrogenase [inositol] (EC 1.2.1.18)
PLF_469_00000052	Ribonucleotide reductase of class Ia (aerobic), beta subunit (EC 1.17.4.1)
PLF_469_00000053	TonB-dependent receptor
PLF_469_00000054	Multicopper oxidase
PLF_469_00000055	L-threo-3-hydroxyaspartate ammonia-lyase (EC 4.3.1.16)
PLF_469_00000060	hypothetical protein
PLF_469_00000061	hypothetical protein
PLF_469_00000063	Putative DNA-binding protein
PLF_469_00000065	hypothetical protein
PLF_469_00000067	Deoxyuridine 5'-triphosphate nucleotidohydrolase (EC 3.6.1.23)
PLF_469_00000073	Thiol:disulfide interchange protein DsbC
PLF_469_00000075	Protein translocase membrane subunit SecG
PLF_469_00000076	Bacterial ribosome SSU maturation protein RimP
PLF_469_00000077	Cell division protein BolA
PLF_469_00000078	Amine oxidase, flavin-containing
PLF_469_00000079	ATP-DEPENDENT PROTEASE SUBUNIT
PLF_469_00000080	Acetyltransferase
PLF_469_00000081	Ferrichrome-iron receptor
PLF_469_00000084	Triosephosphate isomerase (EC 5.3.1.1)
PLF_469_00000085	Arsenical-resistance protein ACR3
PLF_469_00000086	Arsenate reductase (EC 1.20.4.1) glutaredoxin-coupled, glutaredoxin-like family
PLF_469_00000087	Arsenical resistance operon repressor
PLF_469_00000088	Bacteriocin resistance protein; peptidase C39
PLF_469_00000089	Thioredoxin reductase (EC 1.8.1.9)
PLF_469_00000090	Glutamine amidotransferase, class I
PLF_469_00000091	hypothetical protein
PLF_469_00000092	hypothetical protein
PLF_469_00000093	Replicative DNA helicase (DnaB) (EC 3.6.4.12)
PLF_469_00000094	hypothetical protein
PLF_469_00000095	Cell division topological specificity factor MinE
PLF_469_00000096	Putative oxidoreductase SMc00968
PLF_469_00000097	Outer membrane protein E
PLF_469_00000098	Imidazoleglycerol-phosphate dehydratase (EC 4.2.1.19)
PLF_469_00000099	FIG00350596: hypothetical protein
PLF_469_00000102	Transcriptional regulator, AcrR family
PLF_469_00000103	Threonine efflux protein RhtC
PLF_469_00000104	Phytochrome-like protein; Cph2
PLF_469_00000106	benABC operon transcriptional activator BenR
PLF_469_00000108	Superoxide dismutase [Fe] (EC 1.15.1.1)
PLF_469_00000109	Quinolinate synthetase (EC 2.5.1.72)
PLF_469_00000110	Phosphoserine phosphatase (EC 3.1.3.3)
PLF_469_00000111	4-diphosphocytidyl-2-C-methyl-D-erythritol kinase (EC 2.7.1.148)
PLF_469_00000113	hypothetical protein
PLF_469_00000114	Citronellyl-CoA synthetase
PLF_469_00000116	Urea carboxylase-related aminomethyltransferase
PLF_469_00000118	Single-stranded DNA-binding protein
PLF_469_00000119	D-alanyl-D-alanine carboxypeptidase (EC 3.4.16.4)
PLF_469_00000120	RND efflux system, inner membrane transporter
PLF_469_00000121	NADH pyrophosphatase (EC 3.6.1.22), decaps 5'-NAD modified RNA
PLF_469_00000122	Alkane-1 monooxygenase (EC 1.14.15.3)
PLF_469_00000123	hypothetical protein
PLF_469_00000124	Uncharacterized protein PA4513
PLF_469_00000125	Cytochrome d ubiquinol oxidase subunit II (EC 1.10.3.-)
PLF_469_00000126	Ribose-phosphate pyrophosphokinase (EC 2.7.6.1)
PLF_469_00000127	Septum site-determining protein MinD
PLF_469_00000128	Uncharacterized zinc-type alcohol dehydrogenase-like protein YbdR
PLF_469_00000129	hypothetical protein
PLF_469_00000130	4'-phosphopantetheinyl transferase (EC 2.7.8.-)
PLF_469_00000132	Drug/metabolite exporter
PLF_469_00000133	hypothetical protein
PLF_469_00000134	3-ketoacyl-CoA thiolase (EC 2.3.1.16) @ Acetyl-CoA acetyltransferase (EC 2.3.1.9)
PLF_469_00000135	hypothetical protein
PLF_469_00000136	Integral membrane protein
PLF_469_00000137	NAD-specific glutamate dehydrogenase (EC 1.4.1.2); NADP-specific glutamate dehydrogenase (EC 1.4.1.4)
PLF_469_00000138	Alkyl hydroperoxide reductase protein C (EC 1.11.1.15)
PLF_469_00000140	Chromate transport protein ChrA
PLF_469_00000141	Cytochrome d ubiquinol oxidase subunit I (EC 1.10.3.-)
PLF_469_00000142	Cobalt/zinc/cadmium resistance protein CzcD
PLF_469_00000143	Glycyl-tRNA synthetase beta chain (EC 6.1.1.14)
PLF_469_00000144	hypothetical protein
PLF_469_00000145	FIG140336: TPR domain protein
PLF_469_00000146	Kup system potassium uptake protein
PLF_469_00000147	Lipid A biosynthesis lauroyl acyltransferase (EC 2.3.1.241)
PLF_469_00000148	Outer membrane receptor for ferric coprogen and ferric-rhodotorulic acid
PLF_469_00000149	hypothetical protein
PLF_469_00000150	small multidrug resistance family (SMR) protein
PLF_469_00000151	DNA translocase FtsK
PLF_469_00000152	Exodeoxyribonuclease X
PLF_469_00000153	AdeT
PLF_469_00000154	Phage integrase
PLF_469_00000155	hypothetical protein
PLF_469_00000156	LSU ribosomal protein L25p
PLF_469_00000157	hypothetical protein
PLF_469_00000158	Glutamate N-acetyltransferase (EC 2.3.1.35) @ N-acetylglutamate synthase (EC 2.3.1.1)
PLF_469_00000160	Electron transfer flavoprotein-ubiquinone oxidoreductase (EC 1.5.5.1)
PLF_469_00000161	FIG00350547: hypothetical protein
PLF_469_00000162	Permease of the drug/metabolite transporter (DMT) superfamily
PLF_469_00000163	Lipoyl synthase (EC 2.8.1.8)
PLF_469_00000164	putative outermembrane protein
PLF_469_00000165	Domain often clustered or fused with uracil-DNA glycosylase
PLF_469_00000166	Cobalt/zinc/cadmium resistance protein CzcD
PLF_469_00000167	GTP cyclohydrolase 1 type 2 homolog YbgI
PLF_469_00000168	Uncharacterized UPF0721 integral membrane protein
PLF_469_00000169	Lipase precursor (EC 3.1.1.3)
PLF_469_00000170	Type I secretion membrane fusion protein, HlyD family @ Type I secretion system, membrane fusion protein LapC
PLF_469_00000171	2,4-dienoyl-CoA reductase [NADPH] (EC 1.3.1.34)
PLF_469_00000172	NAD(FAD)-utilizing dehydrogenases
PLF_469_00000173	Anthranilate synthase, aminase component (EC 4.1.3.27)
PLF_469_00000175	Tyrosyl-tRNA synthetase (EC 6.1.1.1)
PLF_469_00000176	Nitroreductase family protein
PLF_469_00000177	Acyl-CoA dehydrogenase 2 [fadN-fadA-fadE operon] (EC 1.3.8.7)
PLF_469_00000178	Acetate permease ActP (cation/acetate symporter)
PLF_469_00000179	Nitrite reductase [NAD(P)H] large subunit (EC 1.7.1.4)
PLF_469_00000180	Sodium/glutamate symporter
PLF_469_00000181	Transcription elongation factor GreB
PLF_469_00000182	tRNA-(ms[2]io[6]A)-hydroxylase
PLF_469_00000184	Integral membrane protein
PLF_469_00000185	Nitrate/nitrite transporter CHU_1319, NarK/U family
PLF_469_00000186	hypothetical protein
PLF_469_00000187	Glycerol-3-phosphate acyltransferase (EC 2.3.1.15)
PLF_469_00000188	NAD synthetase (EC 6.3.1.5) / Glutamine amidotransferase chain of NAD synthetase
PLF_469_00000189	Sulfate and thiosulfate binding protein CysP
PLF_469_00000190	Biotin synthase (EC 2.8.1.6)
PLF_469_00000191	DNA-binding protein Fis
PLF_469_00000192	Ribosome LSU-associated GTP-binding protein HflX
PLF_469_00000193	Ribonuclease T
PLF_469_00000195	Response regulator NasT
PLF_469_00000196	Aminoglycoside 3''-nucleotidyltransferase, putative
PLF_469_00000197	High-affinity choline uptake protein BetT
PLF_469_00000198	Hypothetical protein with Rieske (2Fe-2S) region
PLF_469_00000199	Long-chain-fatty-acid--CoA ligase (EC 6.2.1.3)
PLF_469_00000200	Multidrug resistance transporter, Bcr/CflA family
PLF_469_00000201	Proline/sodium symporter PutP (TC 2.A.21.2.1) @ Propionate/sodium symporter
PLF_469_00000202	Alcohol dehydrogenase (EC 1.1.1.1)
PLF_469_00000203	Twin-arginine translocation protein TatA
PLF_469_00000204	Twin-arginine translocation protein TatC
PLF_469_00000206	Dihydropteroate synthase (EC 2.5.1.15)
PLF_469_00000207	LysR family transcriptional regulator PA0133
PLF_469_00000208	Peptidoglycan lipid II flippase MurJ
PLF_469_00000209	Chaperone protein HtpG
PLF_469_00000210	DNA topoisomerase I (EC 5.99.1.2)
PLF_469_00000211	diguanylate cyclase/phosphodiesterase (GGDEF & EAL domains) with PAS/PAC sensor(s)
PLF_469_00000212	2-methylcitrate dehydratase (2-methyl-trans-aconitate forming) (EC 4.2.1.117)
PLF_469_00000213	DnaJ domain protein
PLF_469_00000214	Glutamine synthetase adenylyl-L-tyrosine phosphorylase (EC 2.7.7.89) / Glutamate-ammonia-ligase adenylyltransferase (EC 2.7.7.42)
PLF_469_00000215	UDP-galactose-lipid carrier transferase (EC 2.-.-.-)
PLF_469_00000217	Cysteinyl-tRNA synthetase (EC 6.1.1.16)
PLF_469_00000218	hypothetical protein
PLF_469_00000219	Cyclohexanone monooxygenase (EC 1.14.13.22)
PLF_469_00000220	DNA internalization-related competence protein ComEC/Rec2
PLF_469_00000221	Lead, cadmium, zinc and mercury transporting ATPase (EC 3.6.3.3) (EC 3.6.3.5); Copper-translocating P-type ATPase (EC 3.6.3.4)
PLF_469_00000222	L,D-transpeptidase
PLF_469_00000223	hypothetical protein
PLF_469_00000224	Beta-propeller domains of methanol dehydrogenase type
PLF_469_00000225	Glutamate synthase [NADPH] large chain (EC 1.4.1.13)
PLF_469_00000226	Tryptophanyl-tRNA synthetase (EC 6.1.1.2)
PLF_469_00000227	Ferredoxin, 2Fe-2S
PLF_469_00000228	Putative DNA helicase
PLF_469_00000229	hypothetical protein
PLF_469_00000230	ATP-dependent DNA helicase RecG (EC 3.6.4.12)
PLF_469_00000231	Acyl-CoA thioesterase II (EC 3.1.2.-)
PLF_469_00000232	Membrane alanine aminopeptidase N (EC 3.4.11.2)
PLF_469_00000234	Chromosome partition protein smc
PLF_469_00000235	FIG00003370: Multicopper polyphenol oxidase
PLF_469_00000236	Multidrug efflux pump MdfA/Cmr (of MFS type), broad spectrum
PLF_469_00000237	Transcriptional regulator YbiH, TetR family
PLF_469_00000239	7-cyano-7-deazaguanine synthase (EC 6.3.4.20)
PLF_469_00000240	GTP cyclohydrolase I (EC 3.5.4.16) type 1
PLF_469_00000241	Imidazole glycerol phosphate synthase amidotransferase subunit HisH
PLF_469_00000242	Phenazine biosynthesis protein PhzF like
PLF_469_00000243	tRNA dimethylallyltransferase (EC 2.5.1.75)
PLF_469_00000244	Enoyl-CoA hydratase (EC 4.2.1.17) / Delta(3)-cis-delta(2)-trans-enoyl-CoA isomerase (EC 5.3.3.8) / 3-hydroxyacyl-CoA dehydrogenase (EC 1.1.1.35) / 3-hydroxybutyryl-CoA epimerase (EC 5.1.2.3)
PLF_469_00000245	Exodeoxyribonuclease V gamma chain (EC 3.1.11.5)
PLF_469_00000246	Homoserine/homoserine lactone efflux protein
PLF_469_00000247	Methenyltetrahydrofolate cyclohydrolase (EC 3.5.4.9) / Methylenetetrahydrofolate dehydrogenase (NADP+) (EC 1.5.1.5)
PLF_469_00000248	Type IV fimbrial assembly protein PilC
PLF_469_00000249	ATP-dependent protease La (EC 3.4.21.53) Type II
PLF_469_00000250	Tol biopolymer transport system, TolR protein
PLF_469_00000251	hypothetical protein
PLF_469_00000252	3-isopropylmalate dehydratase small subunit (EC 4.2.1.33)
PLF_469_00000253	putative TonB-dependent receptor
PLF_469_00000254	Phosphoglycerate mutase family protein
PLF_469_00000255	Signal recognition particle protein Ffh
PLF_469_00000256	Valyl-tRNA synthetase (EC 6.1.1.9)
PLF_469_00000257	AdeT
PLF_469_00000258	Catechol 1,2-dioxygenase (EC 1.13.11.1)
PLF_469_00000259	DNA ligase (NAD(+)) (EC 6.5.1.2)
PLF_469_00000260	GTP cyclohydrolase II (EC 3.5.4.25)
PLF_469_00000262	Lysophospholipase (EC 3.1.1.5)
PLF_469_00000263	Outer membrane protein G1b
PLF_469_00000264	Potassium channel protein
PLF_469_00000265	SSU ribosomal protein S7p (S5e)
PLF_469_00000266	Tol-Pal system protein TolQ
PLF_469_00000267	TonB-dependent receptor
PLF_469_00000268	hypothetical protein
PLF_469_00000270	putative membrane protein
PLF_469_00000271	A/G-specific adenine glycosylase (EC 3.2.2.-)
PLF_469_00000272	FMNH2-dependent alkanesulfonate monooxygenase (EC 1.14.14.5)
PLF_469_00000273	Assimilatory nitrate reductase large subunit (EC 1.7.99.4)
PLF_469_00000274	Carbamoyl-phosphate synthase large chain (EC 6.3.5.5)
PLF_469_00000276	Chaperone protein DnaJ
PLF_469_00000277	Glutamine--fructose-6-phosphate aminotransferase [isomerizing] (EC 2.6.1.16)
PLF_469_00000279	Phosphopantetheine adenylyltransferase (EC 2.7.7.3)
PLF_469_00000280	Ribonuclease D (EC 3.1.26.3)
PLF_469_00000281	Succinyl-CoA:3-ketoacid-coenzyme A transferase subunit A (EC 2.8.3.5)
PLF_469_00000282	Sulfite reductase [NADPH] hemoprotein beta-component (EC 1.8.1.2)
PLF_469_00000283	UTP--glucose-1-phosphate uridylyltransferase (EC 2.7.7.9)
PLF_469_00000284	Carbon starvation protein A
PLF_469_00000285	DNA mismatch repair protein MutL
PLF_469_00000286	Dihydroorotase (EC 3.5.2.3)
PLF_469_00000287	Exodeoxyribonuclease V beta chain (EC 3.1.11.5)
PLF_469_00000289	Nitrite reductase [NAD(P)H] large subunit (EC 1.7.1.4)
PLF_469_00000290	Protein containing domains DUF404, DUF407
PLF_469_00000291	Type IV pilus biogenesis protein PilQ
PLF_469_00000292	1-deoxy-D-xylulose 5-phosphate synthase (EC 2.2.1.7)
PLF_469_00000293	5-methyltetrahydrofolate--homocysteine methyltransferase (EC 2.1.1.13)
PLF_469_00000294	Energy-dependent translational throttle protein EttA
PLF_469_00000295	DNA gyrase subunit A (EC 5.99.1.3)
PLF_469_00000296	DNA-directed RNA polymerase beta' subunit (EC 2.7.7.6)
PLF_469_00000297	Formamidopyrimidine-DNA glycosylase (EC 3.2.2.23)
PLF_469_00000298	Guanosine-3',5'-bis(diphosphate) 3'-pyrophosphohydrolase (EC 3.1.7.2) / GTP pyrophosphokinase (EC 2.7.6.5), (p)ppGpp synthetase II
PLF_469_00000299	Hydroxymethylpyrimidine phosphate kinase ThiD (EC 2.7.4.7)
PLF_469_00000300	Isocitrate dehydrogenase [NADP] (EC 1.1.1.42); Monomeric isocitrate dehydrogenase [NADP] (EC 1.1.1.42)
PLF_469_00000301	Peptidoglycan D,D-transpeptidase MrdA (EC 3.4.16.4)
PLF_469_00000302	Protein translocase subunit SecA
PLF_469_00000303	Putative transmembrane protein
PLF_469_00000304	Periplasmic chaperone and peptidyl-prolyl cis-trans isomerase of outer membrane proteins SurA (EC 5.2.1.8)
PLF_469_00000305	Thymidylate synthase (EC 2.1.1.45)
PLF_469_00000306	type IV pilus biogenesis protein PilJ
PLF_469_00000307	ATP-dependent helicase HrpA
PLF_469_00000308	Acyl-CoA dehydrogenase; probable dibenzothiophene desulfurization enzyme
PLF_469_00000309	DNA-directed RNA polymerase alpha subunit (EC 2.7.7.6)
PLF_469_00000311	Inorganic pyrophosphatase (EC 3.6.1.1)
PLF_469_00000312	MORN repeat family protein
PLF_469_00000313	Para-aminobenzoate synthase, aminase component (EC 2.6.1.85)
PLF_469_00000314	Peptidyl-tRNA hydrolase (EC 3.1.1.29)
PLF_469_00000315	Phosphoribosylanthranilate isomerase (EC 5.3.1.24)
PLF_469_00000316	RND efflux system, inner membrane transporter
PLF_469_00000317	Transcriptional regulator, LysR family
PLF_469_00000318	Inner membrane protein YbaL, KefB/KefC family
PLF_469_00000320	2-oxoglutarate dehydrogenase E1 component (EC 1.2.4.2)
PLF_469_00000321	3-isopropylmalate dehydratase large subunit (EC 4.2.1.33)
PLF_469_00000322	4-hydroxybenzoate polyprenyltransferase (EC 2.5.1.39)
PLF_469_00000323	CDP-diacylglycerol--serine O-phosphatidyltransferase (EC 2.7.8.8) @ Archaetidylserine synthase (EC 2.7.8.38)
PLF_469_00000324	Cell division protein FtsI [Peptidoglycan synthetase] (EC 2.4.1.129)
PLF_469_00000325	Cytochrome O ubiquinol oxidase subunit I (EC 1.10.3.-)
PLF_469_00000326	Dihydroorotase (EC 3.5.2.3)
PLF_469_00000327	Exodeoxyribonuclease V alpha chain (EC 3.1.11.5)
PLF_469_00000328	Inner membrane protein YpjD
PLF_469_00000329	Na(+) H(+) antiporter subunit A / Na(+) H(+) antiporter subunit B
PLF_469_00000330	O-acetylhomoserine sulfhydrylase (EC 2.5.1.49) @ O-succinylhomoserine sulfhydrylase (EC 2.5.1.48)
PLF_469_00000331	Permease of the drug/metabolite transporter (DMT) superfamily
PLF_469_00000332	Phosphoenolpyruvate carboxylase (EC 4.1.1.31)
PLF_469_00000333	Phosphoesterase
PLF_469_00000334	Ribonuclease E (EC 3.1.26.12)
PLF_469_00000335	LSU rRNA pseudouridine(1911/1915/1917) synthase (EC 5.4.99.23)
PLF_469_00000336	SSU ribosomal protein S1p
PLF_469_00000337	Transcription-repair coupling factor
PLF_469_00000338	Tryptophan synthase beta chain (EC 4.2.1.20)
PLF_469_00000339	Type IV fimbrial assembly, ATPase PilB
PLF_469_00000340	Uroporphyrinogen III decarboxylase (EC 4.1.1.37)
PLF_469_00000341	[Protein-PII] uridylyltransferase (EC 2.7.7.59) / [Protein-PII]-UMP uridylyl-removing enzyme
PLF_469_00000342	putative membrane protein
PLF_469_00000343	23S rRNA (guanine(2445)-N(2))-methyltransferase (EC 2.1.1.173) / 23S rRNA (guanine(2069)-N(7))-methyltransferase (EC 2.1.1.264)
PLF_469_00000344	Aconitate hydratase 2 (EC 4.2.1.3) @ 2-methylisocitrate dehydratase (EC 4.2.1.99)
PLF_469_00000345	AmpG permease
PLF_469_00000346	Cystathionine beta-lyase (EC 4.4.1.8)
PLF_469_00000347	DNA repair protein RadA
PLF_469_00000348	FMN reductase (NADH) (EC 1.5.1.42)
PLF_469_00000349	Glucose-6-phosphate isomerase (EC 5.3.1.9)
PLF_469_00000350	Glycyl-tRNA synthetase alpha chain (EC 6.1.1.14)
PLF_469_00000351	Helicase PriA essential for oriC/DnaA-independent DNA replication
PLF_469_00000352	Holliday junction ATP-dependent DNA helicase RuvB (EC 3.6.4.12)
PLF_469_00000353	Homoserine kinase (EC 2.7.1.39)
PLF_469_00000354	Hydrolase, alpha/beta fold family functionally coupled to Phosphoribulokinase
PLF_469_00000355	Low-affinity inorganic phosphate transporter
PLF_469_00000356	Lysine-specific permease
PLF_469_00000357	Methionyl-tRNA synthetase (EC 6.1.1.10)
PLF_469_00000358	Nucleoside-binding outer membrane protein
PLF_469_00000359	Peptide chain release factor 3
PLF_469_00000361	Uncharacterized oxidoreductase
PLF_469_00000362	Transcription termination factor Rho
PLF_469_00000363	UDP-glucose 6-dehydrogenase (EC 1.1.1.22)
PLF_469_00000364	Uncharacterized efflux ABC transporter, permease protein YadH
PLF_469_00000365	hypothetical protein
PLF_469_00000366	Uncharacterized UPF0118 membrane protein
PLF_469_00000367	tRNA-5-carboxymethylaminomethyl-2-thiouridine(34) synthesis protein MnmG
PLF_469_00000368	3-ketoacyl-CoA thiolase (EC 2.3.1.16)
PLF_469_00000369	3-methylmercaptopropionyl-CoA ligase (EC 6.2.1.44) of DmdB1 type
PLF_469_00000370	ATP-dependent protease La (EC 3.4.21.53) Type I
PLF_469_00000372	DNA mismatch repair protein MutS
PLF_469_00000373	DNA polymerase III alpha subunit (EC 2.7.7.7)
PLF_469_00000374	DNA recombination and repair protein RecO
PLF_469_00000375	Hydroxyacylglutathione hydrolase (EC 3.1.2.6)
PLF_469_00000376	Phosphomethylpyrimidine synthase ThiC (EC 4.1.99.17)
PLF_469_00000377	LrgA-associated membrane protein LrgB
PLF_469_00000378	Malate synthase G (EC 2.3.3.9)
PLF_469_00000379	Nucleoside-diphosphate-sugar epimerases
PLF_469_00000380	Oligopeptidase A (EC 3.4.24.70)
PLF_469_00000381	Permease of the drug/metabolite transporter (DMT) superfamily
PLF_469_00000382	Phosphoenolpyruvate synthase (EC 2.7.9.2)
PLF_469_00000383	Phospholipid ABC transporter ATP-binding protein MlaF
PLF_469_00000384	Phosphoribosylformylglycinamidine synthase, synthetase subunit (EC 6.3.5.3) / Phosphoribosylformylglycinamidine synthase, glutamine amidotransferase subunit (EC 6.3.5.3)
PLF_469_00000385	RNA polymerase associated protein RapA
PLF_469_00000386	Thiazole synthase (EC 2.8.1.10)
PLF_469_00000387	DNA topoisomerase IV subunit A (EC 5.99.1.3)
PLF_469_00000388	Transcription accessory protein (S1 RNA-binding domain)
PLF_469_00000389	Type IV pilus biogenesis protein PilN
PLF_469_00000390	2-isopropylmalate synthase (EC 2.3.3.13)
PLF_469_00000391	3-dehydroquinate synthase (EC 4.2.3.4)
PLF_469_00000392	D-2-hydroxyglutarate dehydrogenase (EC 1.1.99.2)
PLF_469_00000393	Excinuclease ABC subunit C
PLF_469_00000395	Heat shock protein 60 kDa family chaperone GroEL
PLF_469_00000396	Isoleucyl-tRNA synthetase (EC 6.1.1.5)
PLF_469_00000397	LSU ribosomal protein L4p (L1e)
PLF_469_00000398	Leader peptidase (Prepilin peptidase) (EC 3.4.23.43) / N-methyltransferase (EC 2.1.1.-)
PLF_469_00000399	Magnesium and cobalt transport protein CorA
PLF_469_00000400	N-acetylglucosamine-1-phosphate uridyltransferase (EC 2.7.7.23) / Glucosamine-1-phosphate N-acetyltransferase (EC 2.3.1.157)
PLF_469_00000401	NAD(P)H-hydrate epimerase (EC 5.1.99.6) / ADP-dependent (S)-NAD(P)H-hydrate dehydratase (EC 4.2.1.136)
PLF_469_00000402	NADH-ubiquinone oxidoreductase chain G (EC 1.6.5.3)
PLF_469_00000403	NADH-ubiquinone oxidoreductase chain L (EC 1.6.5.3)
PLF_469_00000404	Na(+) H(+) antiporter subunit D
PLF_469_00000405	Phospho-N-acetylmuramoyl-pentapeptide-transferase (EC 2.7.8.13)
PLF_469_00000406	Pyruvate dehydrogenase E1 component (EC 1.2.4.1)
PLF_469_00000407	Threonine dehydratase biosynthetic (EC 4.3.1.19)
PLF_469_00000408	Translation initiation factor 2
PLF_469_00000409	Type IV pilus biogenesis protein PilM
PLF_469_00000410	Type IV pilus biogenesis protein PilO
PLF_469_00000411	hypothetical protein
PLF_469_00000412	16S rRNA (uracil(1498)-N(3))-methyltransferase (EC 2.1.1.193)
PLF_469_00000413	2-methylaconitate isomerase
PLF_469_00000414	5-methyltetrahydropteroyltriglutamate--homocysteine methyltransferase (EC 2.1.1.14)
PLF_469_00000415	ATP-dependent DNA helicase UvrD/PcrA, proteobacterial paralog
PLF_469_00000416	Ammonium transporter
PLF_469_00000417	Aspartate carbamoyltransferase (EC 2.1.3.2)
PLF_469_00000418	Coproporphyrinogen III oxidase, aerobic (EC 1.3.3.3)
PLF_469_00000419	Excinuclease ABC subunit B
PLF_469_00000420	GTP-binding protein EngB
PLF_469_00000421	NADP-dependent glyceraldehyde-3-phosphate dehydrogenase (EC 1.2.1.13)
PLF_469_00000422	Phospholipid ABC transporter shuttle protein MlaC
PLF_469_00000423	NADH-FMN oxidoreductase
PLF_469_00000424	Protein translocase subunit SecY
PLF_469_00000425	Threonine/homoserine exporter RhtA
PLF_469_00000426	Pyrroline-5-carboxylate reductase (EC 1.5.1.2)
PLF_469_00000427	Oxygen-independent coproporphyrinogen-III oxidase-like protein YggW
PLF_469_00000428	Rossmann fold nucleotide-binding protein Smf possibly involved in DNA uptake
PLF_469_00000429	Small-conductance mechanosensitive channel
PLF_469_00000430	Thiamine-monophosphate kinase (EC 2.7.4.16)
PLF_469_00000431	hypothetical protein
PLF_469_00000432	tRNA pseudouridine(55) synthase (EC 5.4.99.25)
PLF_469_00000433	23S rRNA (guanosine(2251)-2'-O)-methyltransferase (EC 2.1.1.185)
PLF_469_00000434	3'-to-5' exoribonuclease RNase R
PLF_469_00000435	4-hydroxy-3-methylbut-2-enyl diphosphate reductase (EC 1.17.7.4)
PLF_469_00000436	Apolipoprotein N-acyltransferase / Copper homeostasis protein CutE
PLF_469_00000437	Aspartate 1-decarboxylase (EC 4.1.1.11)
PLF_469_00000438	Cell division protein DivIC (FtsB), stabilizes FtsL against RasP cleavage
PLF_469_00000440	Cys-tRNA(Pro) deacylase YbaK
PLF_469_00000441	Dihydrolipoamide acetyltransferase component of pyruvate dehydrogenase complex (EC 2.3.1.12)
PLF_469_00000442	Enoyl-[acyl-carrier-protein] reductase [NADH] (EC 1.3.1.9)
PLF_469_00000443	IMP cyclohydrolase (EC 3.5.4.10) / Phosphoribosylaminoimidazolecarboxamide formyltransferase (EC 2.1.2.3)
PLF_469_00000444	Inositol-1-monophosphatase (EC 3.1.3.25)
PLF_469_00000445	Lipid-A-disaccharide synthase (EC 2.4.1.182)
PLF_469_00000446	Multimodular transpeptidase-transglycosylase (EC 2.4.1.129) (EC 3.4.-.-)
PLF_469_00000447	Phosphate regulon sensor protein PhoR (SphS) (EC 2.7.13.3)
PLF_469_00000448	Phosphodiesterase/alkaline phosphatase D
PLF_469_00000449	Putative transmembrane protein
PLF_469_00000450	RND efflux system, inner membrane transporter
PLF_469_00000451	Ribonuclease PH (EC 2.7.7.56)
PLF_469_00000453	Signal transduction histidine-protein kinase BarA (EC 2.7.13.3)
PLF_469_00000454	Transcription termination protein NusA
PLF_469_00000455	Transcriptional regulator, GntR family
PLF_469_00000456	Translation elongation factor G
PLF_469_00000457	Twitching motility protein PilT
PLF_469_00000458	Type IV pilus biogenesis protein PilP
PLF_469_00000459	tRNA (guanine(46)-N(7))-methyltransferase (EC 2.1.1.33)
PLF_469_00000460	2,3-bisphosphoglycerate-independent phosphoglycerate mutase (EC 5.4.2.12)
PLF_469_00000461	Anthranilate phosphoribosyltransferase-like protein
PLF_469_00000462	Arginyl-tRNA synthetase (EC 6.1.1.19)
PLF_469_00000463	Aspartate aminotransferase (EC 2.6.1.1)
PLF_469_00000464	Aspartate-semialdehyde dehydrogenase (EC 1.2.1.11)
PLF_469_00000465	Cell division-associated, ATP-dependent zinc metalloprotease FtsH
PLF_469_00000466	Cell division protein FtsL
PLF_469_00000467	DNA polymerase IV (EC 2.7.7.7)
PLF_469_00000468	DNA repair protein RecN
PLF_469_00000469	DNA-directed RNA polymerase beta subunit (EC 2.7.7.6)
PLF_469_00000470	Enoyl-CoA hydratase (EC 4.2.1.17)
PLF_469_00000472	FIG00613342: Bacterial patatin-like phospholipase domain containing protein
PLF_469_00000473	Glutamate racemase (EC 5.1.1.3)
PLF_469_00000474	Glutamine amidotransferase, class I
PLF_469_00000475	LSU ribosomal protein L16p (L10e)
PLF_469_00000477	Efflux ABC transporter, permease protein
PLF_469_00000478	NAD(P) transhydrogenase subunit beta (EC 1.6.1.2)
PLF_469_00000479	NADP-dependent malic enzyme (EC 1.1.1.40)
PLF_469_00000480	Outer membrane protein assembly factor YaeT
PLF_469_00000481	Phosphoenolpyruvate carboxykinase [GTP] (EC 4.1.1.32)
PLF_469_00000482	Phospholipid ABC transporter permease protein MlaE
PLF_469_00000483	Phosphoribosyl-AMP cyclohydrolase (EC 3.5.4.19) / Phosphoribosyl-ATP pyrophosphatase (EC 3.6.1.31)
PLF_469_00000484	Pyrimidine permease
PLF_469_00000485	SSU ribosomal protein S3p (S3e)
PLF_469_00000486	Sulfate and thiosulfate import ATP-binding protein CysA (EC 3.6.3.25)
PLF_469_00000487	Sulfate transport system permease protein CysT
PLF_469_00000488	Sulfate transport system permease protein CysW
PLF_469_00000489	Transcriptional regulator, MarR family
PLF_469_00000490	Tyrosine-protein kinase (EC 2.7.10.2)
PLF_469_00000491	UDP-N-acetylmuramoyl-tripeptide--D-alanyl-D-alanine ligase (EC 6.3.2.10)
PLF_469_00000492	hypothetical protein
PLF_469_00000493	hypothetical protein
PLF_469_00000494	tRNA-i(6)A37 methylthiotransferase (EC 2.8.4.3)
PLF_469_00000495	16S rRNA (guanine(1207)-N(2))-methyltransferase (EC 2.1.1.172)
PLF_469_00000496	16S rRNA (guanine(1516)-N(2))-methyltransferase (EC 2.1.1.242)
PLF_469_00000497	2,4-dienoyl-CoA reductase [NADPH] (EC 1.3.1.34)
PLF_469_00000498	3,4-dihydroxy-2-butanone 4-phosphate synthase (EC 4.1.99.12) / GTP cyclohydrolase II (EC 3.5.4.25)
PLF_469_00000499	3-oxoacyl-[acyl-carrier-protein] synthase, KASIII (EC 2.3.1.180)
PLF_469_00000500	ABC transporter, fused permease protein
PLF_469_00000501	Alcohol dehydrogenase (EC 1.1.1.1)
PLF_469_00000502	Argininosuccinate lyase (EC 4.3.2.1)
PLF_469_00000503	Aspartokinase (EC 2.7.2.4)
PLF_469_00000504	Aspartyl-tRNA(Asn) amidotransferase subunit B (EC 6.3.5.6) @ Glutamyl-tRNA(Gln) amidotransferase subunit B (EC 6.3.5.7)
PLF_469_00000505	CBS domain protein
PLF_469_00000506	CDP-diacylglycerol--glycerol-3-phosphate 3-phosphatidyltransferase (EC 2.7.8.5)
PLF_469_00000507	D-3-phosphoglycerate dehydrogenase (EC 1.1.1.95)
PLF_469_00000508	Electron transfer flavoprotein, beta subunit
PLF_469_00000509	FIG001592: Phosphocarrier protein kinase/phosphorylase, nitrogen regulation associated
PLF_469_00000510	Glutamate synthase [NADPH] small chain (EC 1.4.1.13)
PLF_469_00000511	Guanine deaminase (EC 3.5.4.3)
PLF_469_00000512	Imidazole glycerol phosphate synthase cyclase subunit
PLF_469_00000513	LSU ribosomal protein L23p (L23Ae)
PLF_469_00000514	LSU ribosomal protein L2p (L8e)
PLF_469_00000515	LSU ribosomal protein L3p (L3e)
PLF_469_00000516	Efflux ABC transporter, permease/ATP-binding protein Atu2242
PLF_469_00000518	Na(+) H(+) antiporter subunit E
PLF_469_00000519	Nitrogen regulation protein NtrB (EC 2.7.13.3)
PLF_469_00000520	Oligopeptide ABC transporter, permease protein OppB (TC 3.A.1.5.1)
PLF_469_00000521	LPS-assembly protein LptD @ Organic solvent tolerance protein precursor
PLF_469_00000522	Permease of the drug/metabolite transporter (DMT) superfamily
PLF_469_00000523	Phenylalanyl-tRNA synthetase alpha chain (EC 6.1.1.20)
PLF_469_00000524	Phenylalanyl-tRNA synthetase beta chain (EC 6.1.1.20)
PLF_469_00000525	Phosphate ABC transporter, ATP-binding protein PstB (TC 3.A.1.7.1)
PLF_469_00000526	Phosphate ABC transporter, permease protein PstC (TC 3.A.1.7.1)
PLF_469_00000527	Phosphatidylserine decarboxylase (EC 4.1.1.65)
PLF_469_00000528	Phospholipase A1 (EC 3.1.1.32) (EC 3.1.1.4) @ Outer membrane phospholipase A
PLF_469_00000529	Phospholipid ABC transporter substrate-binding protein MlaD
PLF_469_00000530	Phosphoribosylformimino-5-aminoimidazole carboxamide ribotide isomerase (EC 5.3.1.16)
PLF_469_00000531	Phosphoserine aminotransferase (EC 2.6.1.52)
PLF_469_00000532	Polyribonucleotide nucleotidyltransferase (EC 2.7.7.8)
PLF_469_00000533	Putative permease often clustered with de novo purine synthesis
PLF_469_00000534	RND efflux system, membrane fusion protein
PLF_469_00000535	LSU rRNA pseudouridine(2457) synthase (EC 5.4.99.20)
PLF_469_00000536	Ribulose-phosphate 3-epimerase (EC 5.1.3.1)
PLF_469_00000537	RidA/YER057c/UK114 superfamily protein
PLF_469_00000538	SSU ribosomal protein S13p (S18e)
PLF_469_00000539	Serine protease precursor MucD/AlgY associated with sigma factor RpoE
PLF_469_00000540	Sodium-dependent transporter, SNF family
PLF_469_00000541	Transcriptional activator MetR
PLF_469_00000542	Transcriptional regulator, AraC family
PLF_469_00000543	UDP-N-acetylglucosamine 1-carboxyvinyltransferase (EC 2.5.1.7)
PLF_469_00000544	Xanthine permease
PLF_469_00000545	Predicted insulinase-like Zn-dependent peptidase DVU0941
PLF_469_00000546	33 kDa chaperonin HslO
PLF_469_00000547	4-hydroxy-tetrahydrodipicolinate reductase (EC 1.17.1.8)
PLF_469_00000548	6,7-dimethyl-8-ribityllumazine synthase (EC 2.5.1.78)
PLF_469_00000549	ATP-dependent DNA helicase Rep
PLF_469_00000550	Alanyl-tRNA synthetase (EC 6.1.1.7)
PLF_469_00000551	Ammonium transporter
PLF_469_00000552	Arginyl-tRNA--protein transferase (EC 2.3.2.8)
PLF_469_00000553	Bacterioferritin (EC 1.16.3.1)
PLF_469_00000554	Chaperone protein ClpB (ATP-dependent unfoldase)
PLF_469_00000555	Cyclohexadienyl dehydrogenase (EC 1.3.1.12)(EC 1.3.1.43) / 3-phosphoshikimate 1-carboxyvinyltransferase (EC 2.5.1.19)
PLF_469_00000556	DNA polymerase III subunits gamma and tau (EC 2.7.7.7)
PLF_469_00000557	Dephospho-CoA kinase (EC 2.7.1.24)
PLF_469_00000558	Dihydrofolate reductase (EC 1.5.1.3)
PLF_469_00000559	Nitronate monooxygenase (EC 1.13.12.16)
PLF_469_00000560	Exopolyphosphatase (EC 3.6.1.11)
PLF_469_00000561	FIG004694: Hypothetical protein
PLF_469_00000562	FKBP-type peptidyl-prolyl cis-trans isomerase SlyD (EC 5.2.1.8)
PLF_469_00000563	Ferric uptake regulation protein FUR
PLF_469_00000564	GMP synthase [glutamine-hydrolyzing], amidotransferase subunit (EC 6.3.5.2) / GMP synthase [glutamine-hydrolyzing], ATP pyrophosphatase subunit (EC 6.3.5.2)
PLF_469_00000565	GTP-binding protein TypA/BipA
PLF_469_00000566	Glutathione synthetase (EC 6.3.2.3)
PLF_469_00000567	Bis-ABC ATPase YheS
PLF_469_00000568	Inosine-5'-monophosphate dehydrogenase (EC 1.1.1.205) / CBS domain
PLF_469_00000569	L-2,4-diaminobutyrate decarboxylase (EC 4.1.1.86)
PLF_469_00000570	LSU ribosomal protein L22p (L17e)
PLF_469_00000571	Leucyl-tRNA synthetase (EC 6.1.1.4)
PLF_469_00000572	Macrolide-specific efflux protein MacA
PLF_469_00000573	Membrane-bound lytic murein transglycosylase D @ repetitive LysM domain
PLF_469_00000574	Methionine ABC transporter substrate-binding protein
PLF_469_00000575	Multimodular transpeptidase-transglycosylase (EC 2.4.1.129) (EC 3.4.-.-)
PLF_469_00000576	NADH dehydrogenase (EC 1.6.99.3)
PLF_469_00000577	NADH-ubiquinone oxidoreductase chain H (EC 1.6.5.3)
PLF_469_00000578	Phosphatidylglycerophosphatase A (EC 3.1.3.27)
PLF_469_00000579	Phosphoglycerate kinase (EC 2.7.2.3)
PLF_469_00000580	Phosphoserine phosphatase (EC 3.1.3.3)
PLF_469_00000581	RNA polymerase sigma factor RpoH
PLF_469_00000582	SSU ribosomal protein S5p (S2e)
PLF_469_00000583	SSU ribosomal protein S8p (S15Ae)
PLF_469_00000584	Signal peptidase I (EC 3.4.21.89)
PLF_469_00000585	Soluble lytic murein transglycosylase (EC 4.2.2.n1)
PLF_469_00000586	Thymidylate kinase (EC 2.7.4.9)
PLF_469_00000587	Transcriptional regulator, PadR family
PLF_469_00000588	Transketolase (EC 2.2.1.1)
PLF_469_00000589	Uncharacterized ABC1 family protein A1S_0392
PLF_469_00000590	Xaa-Pro aminopeptidase (EC 3.4.11.9)
PLF_469_00000591	Succinate dehydrogenase flavin-adding protein, antitoxin of CptAB toxin-antitoxin
PLF_469_00000592	Zn-dependent protease with chaperone function
PLF_469_00000593	[4Fe-4S] cluster assembly scaffold protein Mrp (=ApbC)
PLF_469_00000594	benzoate MFS transporter BenK
PLF_469_00000595	hypothetical protein
PLF_469_00000596	hypothetical protein
PLF_469_00000597	hypothetical protein
PLF_469_00000598	tRNA-dihydrouridine synthase DusB
PLF_469_00000599	16S rRNA (cytosine(1402)-N(4))-methyltransferase (EC 2.1.1.199)
PLF_469_00000600	2,4-dienoyl-CoA reductase [NADPH] (EC 1.3.1.34)
PLF_469_00000601	3-demethylubiquinol 3-O-methyltransferase (EC 2.1.1.64) @ 2-polyprenyl-6-hydroxyphenyl methylase (EC 2.1.1.222)
PLF_469_00000602	Enoyl-CoA hydratase/isomerase
PLF_469_00000603	8-amino-7-oxononanoate synthase (EC 2.3.1.47)
PLF_469_00000604	Probable (3R)-hydroxyacyl-CoA dehydratase HtdX
PLF_469_00000605	Adenosylhomocysteinase (EC 3.3.1.1)
PLF_469_00000606	Alkanesulfonate ABC transporter permease protein SsuC
PLF_469_00000607	AmpG permease
PLF_469_00000608	Anthranilate synthase, amidotransferase component (EC 4.1.3.27) @ Para-aminobenzoate synthase, amidotransferase component (EC 2.6.1.85)
PLF_469_00000609	Aspartyl-tRNA synthetase (EC 6.1.1.12) @ Aspartyl-tRNA(Asn) synthetase (EC 6.1.1.23)
PLF_469_00000610	Peptidoglycan glycosyltransferase FtsW (EC 2.4.1.129)
PLF_469_00000611	Transporter, LysE family
PLF_469_00000612	Competence protein F homolog, phosphoribosyltransferase domain; protein YhgH required for utilization of DNA as sole source of carbon and energy
PLF_469_00000613	Transcriptional regulator, LysR family
PLF_469_00000614	Cytochrome d ubiquinol oxidase subunit I (EC 1.10.3.-)
PLF_469_00000615	DNA polymerase I (EC 2.7.7.7)
PLF_469_00000616	Deoxycytidine triphosphate deaminase (EC 3.5.4.13)
PLF_469_00000617	Dihydrofolate synthase (EC 6.3.2.12) @ Folylpolyglutamate synthase (EC 6.3.2.17)
PLF_469_00000618	Electron transfer flavoprotein, alpha subunit
PLF_469_00000619	Murein endolytic transglycosylase MltG
PLF_469_00000620	Ferredoxin--NADP(+) reductase (EC 1.18.1.2) @ Flavodoxin--NADP(+) reductase (EC 1.19.1.1)
PLF_469_00000621	Glutamine synthetase type I (EC 6.3.1.2)
PLF_469_00000622	Glutamyl-tRNA reductase (EC 1.2.1.70)
PLF_469_00000623	Histidinol-phosphate aminotransferase (EC 2.6.1.9)
PLF_469_00000624	Inactive (p)ppGpp 3'-pyrophosphohydrolase domain / GTP pyrophosphokinase (EC 2.7.6.5), (p)ppGpp synthetase I
PLF_469_00000625	Inner membrane protein YihY, formerly thought to be RNase BN
PLF_469_00000626	Inner membrane transport protein YajR
PLF_469_00000627	Ketol-acid reductoisomerase (NADP(+)) (EC 1.1.1.86)
PLF_469_00000628	L-aspartate oxidase (EC 1.4.3.16)
PLF_469_00000629	LSU ribosomal protein L14p (L23e)
PLF_469_00000630	LSU ribosomal protein L15p (L27Ae)
PLF_469_00000631	LSU ribosomal protein L24p (L26e)
PLF_469_00000632	LSU ribosomal protein L5p (L11e)
PLF_469_00000633	LemA family protein
PLF_469_00000634	Lipoprotein-releasing system ATP-binding protein LolD
PLF_469_00000635	Lysine 2,3-aminomutase (EC 5.4.3.2)
PLF_469_00000636	Macrolide export ATP-binding/permease protein MacB
PLF_469_00000637	Molybdopterin molybdenumtransferase (EC 2.10.1.1)
PLF_469_00000638	N-succinyl-L,L-diaminopimelate aminotransferase (EC 2.6.1.17), type 2
PLF_469_00000639	NADH-ubiquinone oxidoreductase chain C (EC 1.6.5.3) / NADH-ubiquinone oxidoreductase chain D (EC 1.6.5.3)
PLF_469_00000640	NADH-ubiquinone oxidoreductase chain F (EC 1.6.5.3)
PLF_469_00000641	Pantothenate kinase type III, CoaX-like (EC 2.7.1.33)
PLF_469_00000642	Peptide chain release factor 2 @ programmed frameshift-containing
PLF_469_00000643	Peptide-methionine (R)-S-oxide reductase MsrB (EC 1.8.4.12)
PLF_469_00000644	Phosphate ABC transporter, permease protein PstA (TC 3.A.1.7.1)
PLF_469_00000645	Protease HtpX
PLF_469_00000646	Putative efflux (PET) family inner membrane protein YccS
PLF_469_00000648	Ribonuclease HI (EC 3.1.26.4) / DNA polymerase III epsilon subunit (EC 2.7.7.7)
PLF_469_00000649	LSU rRNA pseudouridine(955/2504/2580) synthase (EC 5.4.99.24)
PLF_469_00000650	SSU ribosomal protein S14p (S29e) @ SSU ribosomal protein S14p (S29e), zinc-independent
PLF_469_00000651	SSU ribosomal protein S17p (S11e)
PLF_469_00000652	SSU ribosomal protein S4p (S9e) @ SSU ribosomal protein S4p (S9e), zinc-independent
PLF_469_00000653	Shikimate 5-dehydrogenase I alpha (EC 1.1.1.25)
PLF_469_00000654	Threonyl-tRNA synthetase (EC 6.1.1.3)
PLF_469_00000655	UDP-3-O-[3-hydroxymyristoyl] glucosamine N-acyltransferase (EC 2.3.1.191)
PLF_469_00000656	UDP-N-acetylmuramoyl-dipeptide--2,6-diaminopimelate ligase (EC 6.3.2.13)
PLF_469_00000657	Uracil phosphoribosyltransferase (EC 2.4.2.9)
PLF_469_00000658	hypothetical protein
PLF_469_00000659	hypothetical protein
PLF_469_00000660	hypothetical protein
PLF_469_00000661	tRNA-dihydrouridine(16) synthase
PLF_469_00000662	tmRNA-binding protein SmpB
PLF_469_00000663	16S rRNA processing protein RimM
PLF_469_00000664	2-C-methyl-D-erythritol 4-phosphate cytidylyltransferase (EC 2.7.7.60)
PLF_469_00000665	2-polyprenyl-6-methoxyphenol hydroxylase
PLF_469_00000666	N-acetylglutamate kinase (EC 2.7.2.8)
PLF_469_00000667	Argininosuccinate synthase (EC 6.3.4.5)
PLF_469_00000668	Aspartyl-tRNA(Asn) amidotransferase subunit A (EC 6.3.5.6) @ Glutamyl-tRNA(Gln) amidotransferase subunit A (EC 6.3.5.7)
PLF_469_00000669	Bacterioferritin-associated ferredoxin
PLF_469_00000670	BioD-like N-terminal domain / Phosphate acetyltransferase (EC 2.3.1.8)
PLF_469_00000671	Cell division integral membrane protein, YggT and half-length relatives
PLF_469_00000672	Cell division protein FtsA
PLF_469_00000673	Citrate synthase (si) (EC 2.3.3.1)
PLF_469_00000674	Coenzyme F420-dependent N5,N10-methylene tetrahydromethanopterin reductase and related flavin-dependent oxidoreductases
PLF_469_00000675	Ribonuclease G
PLF_469_00000676	DNA primase DnaG
PLF_469_00000677	DSBA-like thioredoxin domain protein
PLF_469_00000678	Diaminopimelate decarboxylase (EC 4.1.1.20)
PLF_469_00000679	Dienelactone hydrolase family protein
PLF_469_00000680	Enolase (EC 4.2.1.11)
PLF_469_00000681	Exonuclease SbcC
PLF_469_00000682	Glutathione peroxidase (EC 1.11.1.9) @ Thioredoxin peroxidase (EC 1.11.1.15)
PLF_469_00000683	Histidinol dehydrogenase (EC 1.1.1.23)
PLF_469_00000684	Holliday junction ATP-dependent DNA helicase RuvA (EC 3.6.4.12)
PLF_469_00000685	Hydroxypyruvate isomerase (EC 5.3.1.22)
PLF_469_00000687	LSU ribosomal protein L30p (L7e)
PLF_469_00000688	LSU ribosomal protein L6p (L9e)
PLF_469_00000689	Lipid A export permease/ATP-binding protein MsbA
PLF_469_00000690	Molybdopterin synthase catalytic subunit MoaE (EC 2.8.1.12)
PLF_469_00000691	N-succinyl-L,L-diaminopimelate desuccinylase (EC 3.5.1.18)
PLF_469_00000692	NAD kinase (EC 2.7.1.23)
PLF_469_00000693	NADH-ubiquinone oxidoreductase chain I (EC 1.6.5.3)
PLF_469_00000694	Na(+) H(+) antiporter subunit G
PLF_469_00000695	Nicotinate phosphoribosyltransferase (EC 6.3.4.21)
PLF_469_00000696	Nitrogen regulation protein NR(I), GlnG (=NtrC)
PLF_469_00000697	Nitrogen regulatory protein P-II, GlnK
PLF_469_00000698	Periplasmic thiol:disulfide oxidoreductase DsbB, required for DsbA reoxidation
PLF_469_00000699	Phosphomannomutase (EC 5.4.2.8)
PLF_469_00000700	Phosphoribosylformylglycinamidine cyclo-ligase (EC 6.3.3.1)
PLF_469_00000701	Prolipoprotein diacylglyceryl transferase
PLF_469_00000702	Prolyl-tRNA synthetase (EC 6.1.1.15), bacterial type
PLF_469_00000703	Protein translocase subunit SecE
PLF_469_00000704	Putative DMT superfamily metabolite efflux protein precursor
PLF_469_00000705	Putative pre-16S rRNA nuclease YqgF
PLF_469_00000707	Protein QmcA (possibly involved in integral membrane quality control)
PLF_469_00000708	Pyridoxine 5'-phosphate synthase (EC 2.6.99.2)
PLF_469_00000709	Pyrroline-5-carboxylate reductase (EC 1.5.1.2)
PLF_469_00000710	RNA polymerase sigma factor RpoD
PLF_469_00000711	23S rRNA (guanine(745)-N(1))-methyltransferase (EC 2.1.1.187)
PLF_469_00000712	Rod shape-determining protein MreB
PLF_469_00000713	Rod shape-determining protein MreC
PLF_469_00000714	S-adenosylmethionine synthetase (EC 2.5.1.6)
PLF_469_00000715	S-adenosylmethionine:tRNA ribosyltransferase-isomerase (EC 2.4.99.17)
PLF_469_00000716	SSU ribosomal protein S10p (S20e)
PLF_469_00000718	Shikimate kinase I (EC 2.7.1.71)
PLF_469_00000720	Thiosulfate sulfurtransferase, rhodanese (EC 2.8.1.1)
PLF_469_00000721	Two-component transcriptional response regulator, LuxR family
PLF_469_00000722	UDP-N-acetylmuramoyl-L-alanine--D-glutamate ligase (EC 6.3.2.9)
PLF_469_00000723	UPF0301 protein YqgE
PLF_469_00000724	Zinc ABC transporter, ATP-binding protein ZnuC
PLF_469_00000725	FIG00350353: hypothetical protein
PLF_469_00000726	hypothetical protein
PLF_469_00000727	hypothetical protein
PLF_469_00000728	twitching motility protein PilG
PLF_469_00000729	twitching motility protein PilH
PLF_469_00000730	1,6-anhydro-N-acetylmuramyl-L-alanine amidase
PLF_469_00000731	2,3,4,5-tetrahydropyridine-2,6-dicarboxylate N-succinyltransferase (EC 2.3.1.117)
PLF_469_00000732	2-hydroxychromene-2-carboxylate isomerase/DsbA-like thioredoxin domain
PLF_469_00000733	2-keto-3-deoxy-D-arabino-heptulosonate-7-phosphate synthase I alpha (EC 2.5.1.54)
PLF_469_00000734	23S rRNA (adenine(2030)-N(6))-methyltransferase (EC 2.1.1.266)
PLF_469_00000735	23S rRNA (uracil(1939)-C(5))-methyltransferase (EC 2.1.1.190)
PLF_469_00000736	Acyl-CoA dehydrogenase
PLF_469_00000737	3-hydroxyacyl-CoA dehydrogenase (EC 1.1.1.35), FabG4
PLF_469_00000738	5,10-methylenetetrahydrofolate reductase (EC 1.5.1.20)
PLF_469_00000739	ATP phosphoribosyltransferase regulatory subunit (EC 2.4.2.17)
PLF_469_00000740	Acetyl-CoA synthetase (EC 6.2.1.1)
PLF_469_00000741	Adenosylmethionine-8-amino-7-oxononanoate aminotransferase (EC 2.6.1.62)
PLF_469_00000742	Amidophosphoribosyltransferase (EC 2.4.2.14)
PLF_469_00000743	Biotin carboxylase of acetyl-CoA carboxylase (EC 6.3.4.14)
PLF_469_00000744	Chaperone protein DnaK
PLF_469_00000745	Cysteine desulfurase (EC 2.8.1.7) => IscS
PLF_469_00000746	Cytochrome O ubiquinol oxidase subunit III (EC 1.10.3.-)
PLF_469_00000747	D-aminoacyl-tRNA deacylase (EC 3.1.1.96)
PLF_469_00000748	DNA polymerase III delta prime subunit (EC 2.7.7.7)
PLF_469_00000749	Replication-associated recombination protein RarA
PLF_469_00000750	Excinuclease ABC subunit A
PLF_469_00000751	FIG00350262: hypothetical protein
PLF_469_00000752	FKBP-type peptidyl-prolyl cis-trans isomerase SlpA (EC 5.2.1.8)
PLF_469_00000753	Fatty acid desaturase (EC 1.14.19.1); Delta-9 fatty acid desaturase (EC 1.14.19.1)
PLF_469_00000754	Fructose-1,6-bisphosphatase, type I (EC 3.1.3.11)
PLF_469_00000755	Fructose-bisphosphate aldolase class II (EC 4.1.2.13)
PLF_469_00000756	GTP-binding protein Era
PLF_469_00000757	Glutamate--cysteine ligase (EC 6.3.2.2)
PLF_469_00000758	Glutamate-1-semialdehyde 2,1-aminomutase (EC 5.4.3.8)
PLF_469_00000759	Glyoxylate reductase (EC 1.1.1.79) / Glyoxylate reductase (EC 1.1.1.26) / Hydroxypyruvate reductase (EC 1.1.1.81); 2-ketoaldonate reductase, broad specificity (EC 1.1.1.215)
PLF_469_00000760	Guanylate kinase (EC 2.7.4.8)
PLF_469_00000761	Histidine permease YuiF
PLF_469_00000762	Indole-3-glycerol phosphate synthase (EC 4.1.1.48)
PLF_469_00000763	LSU ribosomal protein L18p (L5e)
PLF_469_00000764	Lysyl-tRNA synthetase (class II) (EC 6.1.1.6)
PLF_469_00000765	Malate dehydrogenase (EC 1.1.1.37)
PLF_469_00000766	Membrane-bound lytic murein transglycosylase B
PLF_469_00000767	NADH ubiquinone oxidoreductase chain A (EC 1.6.5.3)
PLF_469_00000768	NADH-ubiquinone oxidoreductase chain M (EC 1.6.5.3)
PLF_469_00000769	Na(+) H(+) antiporter subunit F
PLF_469_00000770	Nitrite-sensitive transcriptional repressor NsrR
PLF_469_00000771	Nucleoside:H+ symporter:Major facilitator superfamily
PLF_469_00000772	Protein YhfA
PLF_469_00000773	Outer membrane beta-barrel assembly protein BamD
PLF_469_00000774	Linoleoyl-CoA desaturase (EC 1.14.19.3)
PLF_469_00000775	Phosphate regulon transcriptional regulatory protein PhoB (SphR)
PLF_469_00000776	Poly(A) polymerase (EC 2.7.7.19)
PLF_469_00000777	Precorrin-2 oxidase (EC 1.3.1.76) @ Sirohydrochlorin ferrochelatase activity of CysG (EC 4.99.1.4) / Uroporphyrinogen-III methyltransferase (EC 2.1.1.107)
PLF_469_00000778	Ubiquinone biosynthesis protein UbiJ
PLF_469_00000779	Putative activity regulator of membrane protease YbbK
PLF_469_00000780	Putative deoxyribonuclease YjjV
PLF_469_00000781	Ribosomal protein S12p Asp88 (E. coli) methylthiotransferase (EC 2.8.4.4)
PLF_469_00000782	tRNA (adenine(37)-N6)-methyltransferase
PLF_469_00000783	SSU ribosomal protein S2p (SAe)
PLF_469_00000784	Succinate dehydrogenase cytochrome b-556 subunit
PLF_469_00000785	TPR repeat containing exported protein; Putative periplasmic protein contains a protein prenylyltransferase domain
PLF_469_00000786	Tetraacyldisaccharide 4'-kinase (EC 2.7.1.130)
PLF_469_00000787	Thioredoxin
PLF_469_00000788	Tol-Pal system beta propeller repeat protein TolB
PLF_469_00000789	Transcription regulator [contains diacylglycerol kinase catalytic domain]
PLF_469_00000790	Transcriptional regulator, AraC family
PLF_469_00000791	Transcriptional regulator, LysR family
PLF_469_00000792	Translation elongation factor LepA
PLF_469_00000793	KtrAB potassium uptake system, peripheral membrane component KtrA
PLF_469_00000794	tRNA threonylcarbamoyladenosine biosynthesis protein TsaB
PLF_469_00000795	Two-component system response regulator OmpR
PLF_469_00000796	UDP-N-acetylglucosamine--N-acetylmuramyl-(pentapeptide) pyrophosphoryl-undecaprenol N-acetylglucosamine transferase (EC 2.4.1.227)
PLF_469_00000797	Ubiquinone biosynthesis regulatory protein kinase UbiB
PLF_469_00000798	Wax ester synthase/acyl-CoA:diacylglycerol acyltransferase
PLF_469_00000799	hypothetical protein
PLF_469_00000800	hypothetical protein
PLF_469_00000801	hypothetical protein
PLF_469_00000802	tRNA-dihydrouridine(20/20a) synthase (EC 1.3.1.91)
PLF_469_00000803	tRNA pseudouridine(38-40) synthase (EC 5.4.99.12)
PLF_469_00000804	1-deoxy-D-xylulose 5-phosphate reductoisomerase (EC 1.1.1.267)
PLF_469_00000805	16S rRNA (cytosine(967)-C(5))-methyltransferase (EC 2.1.1.176)
PLF_469_00000806	Lysophospholipid transporter LplT
PLF_469_00000807	2-methoxy-6-polyprenyl-1,4-benzoquinol methylase (EC 2.1.1.201)
PLF_469_00000808	23S rRNA (adenine(2503)-C(2))-methyltransferase @ tRNA (adenine(37)-C(2))-methyltransferase (EC 2.1.1.192)
PLF_469_00000809	3-deoxy-D-manno-octulosonate 8-phosphate phosphatase (EC 3.1.3.45)
PLF_469_00000810	3-oxoacyl-[acyl-carrier-protein] synthase, KASI (EC 2.3.1.41)
PLF_469_00000811	ADP-ribose pyrophosphatase (EC 3.6.1.13)
PLF_469_00000812	ATP synthase alpha chain (EC 3.6.3.14)
PLF_469_00000813	ATP synthase beta chain (EC 3.6.3.14)
PLF_469_00000814	Acetate kinase (EC 2.7.2.1)
PLF_469_00000815	Acetyl-coenzyme A carboxyl transferase alpha chain (EC 6.4.1.2)
PLF_469_00000816	Acyl-CoA:1-acyl-sn-glycerol-3-phosphate acyltransferase (EC 2.3.1.51)
PLF_469_00000817	Alanine racemase (EC 5.1.1.1)
PLF_469_00000818	Anhydro-N-acetylmuramic acid kinase (EC 2.7.1.170)
PLF_469_00000819	Biopolymer transport protein ExbD/TolR
PLF_469_00000820	CTP synthase (EC 6.3.4.2)
PLF_469_00000821	Cyclic AMP receptor protein
PLF_469_00000822	Cytochrome O ubiquinol oxidase subunit II (EC 1.10.3.-)
PLF_469_00000823	DNA gyrase subunit B (EC 5.99.1.3)
PLF_469_00000824	DNA modification methylase (Adenine-specific methyltransferase) (EC 2.1.1.72)
PLF_469_00000825	Diaminobutyrate--2-oxoglutarate aminotransferase (EC 2.6.1.76)
PLF_469_00000826	Dihydrolipoamide succinyltransferase component (E2) of 2-oxoglutarate dehydrogenase complex (EC 2.3.1.61)
PLF_469_00000827	Esterase (EC 3.1.1.-)
PLF_469_00000828	FIG001590: Putative conserved exported protein precursor
PLF_469_00000829	Fumarate hydratase class I, aerobic (EC 4.2.1.2)
PLF_469_00000830	GTP-binding and nucleic acid-binding protein YchF
PLF_469_00000831	GTP-binding protein Obg
PLF_469_00000832	tRNA-5-carboxymethylaminomethyl-2-thiouridine(34) synthesis protein MnmE
PLF_469_00000833	General secretion pathway protein F
PLF_469_00000834	Glutamate 5-kinase (EC 2.7.2.11) / RNA-binding C-terminal domain PUA
PLF_469_00000835	Glycine oxidase ThiO (EC 1.4.3.19)
PLF_469_00000836	Heme O synthase, protoheme IX farnesyltransferase, COX10-CtaB
PLF_469_00000837	Hydrogen peroxide-inducible genes activator => OxyR
PLF_469_00000838	Inner membrane protein YedI
PLF_469_00000840	LSU ribosomal protein L31p @ LSU ribosomal protein L31p, zinc-independent
PLF_469_00000841	LSU ribosomal protein L36p @ LSU ribosomal protein L36p, zinc-dependent
PLF_469_00000842	Magnesium and cobalt efflux protein CorC
PLF_469_00000843	Molybdopterin-synthase adenylyltransferase (EC 2.7.7.80)
PLF_469_00000844	MotA/TolQ/ExbB proton channel family protein
PLF_469_00000845	Muconolactone isomerase (EC 5.3.3.4)
PLF_469_00000846	N-acetylglutamate synthase (EC 2.3.1.1)
PLF_469_00000848	NADH-ubiquinone oxidoreductase chain J (EC 1.6.5.3)
PLF_469_00000849	NADH-ubiquinone oxidoreductase chain N (EC 1.6.5.3)
PLF_469_00000850	Na(+) H(+) antiporter subunit C
PLF_469_00000852	Osmolarity sensory histidine kinase EnvZ
PLF_469_00000853	Phosphatidate cytidylyltransferase (EC 2.7.7.41)
PLF_469_00000854	Phosphoribosylglycinamide formyltransferase (EC 2.1.2.2)
PLF_469_00000855	Formate-dependent phosphoribosylglycinamide formyltransferase
PLF_469_00000856	Porphobilinogen deaminase (EC 2.5.1.61)
PLF_469_00000857	Protein-export protein SecB (maintains pre-export unfolded state)
PLF_469_00000858	Putative exported protein precursor
PLF_469_00000859	LSU rRNA pseudouridine(746) synthase (EC 5.4.99.29) @ tRNA pseudouridine(32) synthase (EC 5.4.99.28)
PLF_469_00000860	LSU rRNA pseudouridine(2605) synthase (EC 5.4.99.22)
PLF_469_00000861	Ribosomal protein L11 methyltransferase
PLF_469_00000862	Ribosome-binding factor A
PLF_469_00000863	SSU ribosomal protein S11p (S14e)
PLF_469_00000864	SSU ribosomal protein S16p
PLF_469_00000865	Segregation and condensation protein A
PLF_469_00000866	Sodium/bile acid symporter family
PLF_469_00000867	Succinyl-CoA ligase [ADP-forming] beta chain (EC 6.2.1.5)
PLF_469_00000868	Thiol:disulfide interchange protein DsbC
PLF_469_00000869	Transcription antitermination protein NusG
PLF_469_00000870	Transcriptional regulator, AraC family
PLF_469_00000871	Translation elongation factor P Lys34--(R)-beta-lysine ligase
PLF_469_00000872	Type II secretory pathway, ATPase PulE/Tfp pilus assembly pathway, ATPase PilB
PLF_469_00000873	UDP-3-O-[3-hydroxymyristoyl] N-acetylglucosamine deacetylase
PLF_469_00000874	Undecaprenyl diphosphate synthase (EC 2.5.1.31)
PLF_469_00000875	2-keto-3-deoxy-D-arabino-heptulosonate-7-phosphate synthase I alpha (EC 2.5.1.54)
PLF_469_00000876	2-polyprenylphenol hydroxylase
PLF_469_00000877	3-deoxy-manno-octulosonate cytidylyltransferase (EC 2.7.7.38)
PLF_469_00000878	3-methyl-2-oxobutanoate hydroxymethyltransferase (EC 2.1.2.11)
PLF_469_00000879	ATP synthase F0 sector subunit a (EC 3.6.3.14)
PLF_469_00000880	ATP synthase gamma chain (EC 3.6.3.14)
PLF_469_00000881	ATP-dependent Clp protease ATP-binding subunit ClpX
PLF_469_00000882	Acetolactate synthase large subunit (EC 2.2.1.6)
PLF_469_00000883	Acyl carrier protein
PLF_469_00000884	Alkanesulfonate utilization operon LysR-family regulator Cbl
PLF_469_00000885	Alpha-methylacyl-CoA racemase (EC 5.1.99.4)
PLF_469_00000886	CCA tRNA nucleotidyltransferase (EC 2.7.7.72)
PLF_469_00000887	Uncharacterized NRDE family protein
PLF_469_00000888	Cell division trigger factor (EC 5.2.1.8)
PLF_469_00000889	Chorismate synthase (EC 4.2.3.5)
PLF_469_00000890	Cyclic pyranopterin monophosphate synthase (EC 4.6.1.17) / Molybdopterin adenylyltransferase (EC 2.7.7.75)
PLF_469_00000891	Cytochrome d ubiquinol oxidase subunit II (EC 1.10.3.-)
PLF_469_00000892	Cytosol aminopeptidase PepA (EC 3.4.11.1)
PLF_469_00000893	D-arabinose-5-phosphate isomerase (EC 5.3.1.13)
PLF_469_00000894	Dihydrolipoamide dehydrogenase of 2-oxoglutarate dehydrogenase (EC 1.8.1.4)
PLF_469_00000895	Enoyl-CoA hydratase (EC 4.2.1.17)
PLF_469_00000896	Enoyl-CoA hydratase [isoleucine degradation] (EC 4.2.1.17) / 3-hydroxyacyl-CoA dehydrogenase (EC 1.1.1.35) / 3-hydroxybutyryl-CoA epimerase (EC 5.1.2.3)
PLF_469_00000897	FIG00969471: hypothetical protein
PLF_469_00000898	FIG027190: Putative transmembrane protein
PLF_469_00000899	UPF0313 [4Fe-4S] protein YgiQ
PLF_469_00000900	Ferrochelatase, protoheme ferro-lyase (EC 4.99.1.1)
PLF_469_00000901	Fumarate hydratase class II (EC 4.2.1.2)
PLF_469_00000902	Glutathione S-transferase (EC 2.5.1.18)
PLF_469_00000903	Heat shock protein 10 kDa family chaperone GroES
PLF_469_00000904	LSU ribosomal protein L17p
PLF_469_00000905	Low molecular weight protein tyrosine phosphatase (EC 3.1.3.48)
PLF_469_00000906	Lysine decarboxylase family
PLF_469_00000907	Malonyl CoA-acyl carrier protein transacylase (EC 2.3.1.39)
PLF_469_00000908	N-acetyl-gamma-glutamyl-phosphate reductase (EC 1.2.1.38)
PLF_469_00000909	NADH-ubiquinone oxidoreductase chain B (EC 1.6.5.3)
PLF_469_00000910	Nonaprenyl diphosphate synthase (geranyl-diphosphate specific) (EC 2.5.1.84)
PLF_469_00000911	Nudix-like NDP and NTP phosphohydrolase NudJ
PLF_469_00000912	O-acetylhomoserine sulfhydrylase (EC 2.5.1.49) @ O-succinylhomoserine sulfhydrylase (EC 2.5.1.48)
PLF_469_00000913	Peptide chain release factor N(5)-glutamine methyltransferase (EC 2.1.1.297)
PLF_469_00000914	Polysaccharide biosynthesis protein WlaX
PLF_469_00000915	Probable site-specific recombinase
PLF_469_00000916	Protein translocase subunit SecD
PLF_469_00000917	Putative helicase
PLF_469_00000918	Putative sulfate permease
PLF_469_00000919	7-carboxy-7-deazaguanine synthase (EC 4.3.99.3)
PLF_469_00000920	RNA polymerase sigma-54 factor RpoN
PLF_469_00000921	Ribokinase (EC 2.7.1.15)
PLF_469_00000922	Ribonuclease III (EC 3.1.26.3)
PLF_469_00000923	LSU rRNA pseudouridine(746) synthase (EC 5.4.99.29) @ tRNA pseudouridine(32) synthase (EC 5.4.99.28)
PLF_469_00000924	Ribosome small subunit biogenesis RbfA-release protein RsgA
PLF_469_00000925	Rubredoxin
PLF_469_00000926	Rubredoxin-NAD(+) reductase (EC 1.18.1.1)
PLF_469_00000927	SSU ribosomal protein S19p (S15e)
PLF_469_00000928	Sensory histidine kinase BaeS
PLF_469_00000929	Seryl-tRNA synthetase (EC 6.1.1.11)
PLF_469_00000930	Site-specific tyrosine recombinase XerD
PLF_469_00000931	Thiol peroxidase, Bcp-type (EC 1.11.1.15)
PLF_469_00000932	Transcription termination protein NusB
PLF_469_00000933	Transcriptional regulator, AcrR family
PLF_469_00000934	Uncharacterized efflux ABC transporter, ATP-binding protein YadG
PLF_469_00000935	Uncharacterized Nudix hydrolase NudL
PLF_469_00000936	Uncharacterized methyltransferase PA5071
PLF_469_00000937	Zinc ABC transporter, permease protein ZnuB
PLF_469_00000938	hypothetical protein
PLF_469_00000939	hypothetical protein
PLF_469_00000940	hypothetical protein
PLF_469_00000941	hypothetical protein
PLF_469_00000942	Protein YaiI
PLF_469_00000943	hypothetical protein
PLF_469_00000944	Iron-sulfur cluster insertion protein ErpA
PLF_469_00000945	tRNA (5-methylaminomethyl-2-thiouridylate)-methyltransferase (EC 2.1.1.61) / FAD-dependent cmnm(5)s(2)U34 oxidoreductase
PLF_469_00000946	tRNA (guanine(37)-N(1))-methyltransferase (EC 2.1.1.228)
PLF_469_00000947	tRNA-(cytosine32)-2-thiocytidine synthetase TtcA
PLF_469_00000948	tRNA-specific 2-thiouridylase MnmA (EC 2.8.1.13)
PLF_469_00000949	(2E,6E)-farnesyl diphosphate synthase (EC 2.5.1.10)
PLF_469_00000950	(E)-4-hydroxy-3-methylbut-2-enyl-diphosphate synthase (flavodoxin) (EC 1.17.7.3)
PLF_469_00000951	16S rRNA (cytidine(1402)-2'-O)-methyltransferase (EC 2.1.1.198)
PLF_469_00000952	3-isopropylmalate dehydrogenase (EC 1.1.1.85)
PLF_469_00000953	3-oxoacyl-[acyl-carrier protein] reductase (EC 1.1.1.100), FadG
PLF_469_00000954	ATP synthase epsilon chain (EC 3.6.3.14)
PLF_469_00000956	Adenosine (5')-pentaphospho-(5'')-adenosine pyrophosphohydrolase
PLF_469_00000957	Alkanesulfonate ABC transporter ATP-binding protein SsuB
PLF_469_00000958	beta-N-acetylglucosaminidase (EC 3.2.1.52)
PLF_469_00000959	Branched-chain amino acid aminotransferase (EC 2.6.1.42)
PLF_469_00000960	Carbamoyl-phosphate synthase small chain (EC 6.3.5.5)
PLF_469_00000961	Cell division protein ZipA
PLF_469_00000962	Chromosomal replication initiator protein DnaA
PLF_469_00000963	D-alanine--D-alanine ligase (EC 6.3.2.4)
PLF_469_00000964	D-alanyl-D-alanine carboxypeptidase (EC 3.4.16.4)
PLF_469_00000965	DedA protein
PLF_469_00000966	Diaminohydroxyphosphoribosylaminopyrimidine deaminase (EC 3.5.4.26) / 5-amino-6-(5-phosphoribosylamino)uracil reductase (EC 1.1.1.193)
PLF_469_00000967	Exonuclease SbcD
PLF_469_00000968	High frequency lysogenization protein HflD
PLF_469_00000969	FIG01269488: protein, clustered with ribosomal protein L32p
PLF_469_00000970	FIG01964566: Predicted membrane protein, hemolysin III homolog
PLF_469_00000971	FMN adenylyltransferase (EC 2.7.7.2) / Riboflavin kinase (EC 2.7.1.26)
PLF_469_00000973	Glutathione S-transferase (EC 2.5.1.18)
PLF_469_00000974	Glycerol-3-phosphate dehydrogenase [NAD(P)+] (EC 1.1.1.94)
PLF_469_00000975	Histidyl-tRNA synthetase (EC 6.1.1.21)
PLF_469_00000976	Large-conductance mechanosensitive channel
PLF_469_00000977	Lipoprotein signal peptidase (EC 3.4.23.36)
PLF_469_00000979	Methionine aminopeptidase (EC 3.4.11.18)
PLF_469_00000980	Orotate phosphoribosyltransferase (EC 2.4.2.10)
PLF_469_00000981	Orotidine 5'-phosphate decarboxylase (EC 4.1.1.23)
PLF_469_00000982	Outer membrane beta-barrel assembly protein BamE
PLF_469_00000983	Outer membrane lipoprotein carrier protein LolA
PLF_469_00000984	Efflux transport system, outer membrane factor (OMF) lipoprotein
PLF_469_00000985	Outer membrane protein H precursor
PLF_469_00000986	Peptidase, M23/M37 family
PLF_469_00000987	Phosphoribosylamine--glycine ligase (EC 6.3.4.13)
PLF_469_00000988	Hydrolase, alpha/beta fold family
PLF_469_00000989	Probable transcriptional regulatory protein YebC
PLF_469_00000990	Efflux transport system, outer membrane factor (OMF) lipoprotein
PLF_469_00000991	RecA protein
PLF_469_00000992	Ribonucleotide reductase transcriptional regulator NrdR
PLF_469_00000993	Ribose-5-phosphate isomerase A (EC 5.3.1.6)
PLF_469_00000994	Ribosome-associated inhibitor A
PLF_469_00000995	SM-20-related protein
PLF_469_00000996	Serine/threonine:Na+ symporter SstT
PLF_469_00000997	Succinate dehydrogenase flavoprotein subunit (EC 1.3.5.1)
PLF_469_00000998	Succinate dehydrogenase hydrophobic membrane anchor protein
PLF_469_00000999	Protein tyrosine phosphatase
PLF_469_00001000	Tol-Pal system peptidoglycan-associated lipoprotein PAL
PLF_469_00001001	Transcriptional regulator, AcrR family
PLF_469_00001002	Transcriptional regulator, AraC family
PLF_469_00001003	Transcriptional regulator, LysR family
PLF_469_00001004	Transcriptional regulator, LysR family
PLF_469_00001006	Translation elongation factor P
PLF_469_00001007	UDP-2,3-diacylglucosamine diphosphatase (EC 3.6.1.54)
PLF_469_00001008	UPF0053 inner membrane protein YoaE
PLF_469_00001009	UPF0061 protein YdiU
PLF_469_00001010	UPF0246 protein YaaA
PLF_469_00001011	hypothetical protein
PLF_469_00001012	hypothetical protein
PLF_469_00001013	Integral membrane protein
PLF_469_00001014	putative lipoprotein
PLF_469_00001016	2-Keto-3-deoxy-D-manno-octulosonate-8-phosphate synthase (EC 2.5.1.55)
PLF_469_00001017	23S rRNA (pseudouridine(1915)-N(3))-methyltransferase (EC 2.1.1.177)
PLF_469_00001018	N-acetylornithine aminotransferase (EC 2.6.1.11)
PLF_469_00001019	Adenylosuccinate lyase (EC 4.3.2.2) @ SAICAR lyase (EC 4.3.2.2)
PLF_469_00001020	Adenylosuccinate synthetase (EC 6.3.4.4)
PLF_469_00001021	Anthranilate phosphoribosyltransferase (EC 2.4.2.18)
PLF_469_00001022	Antitoxin DinJ (binds YafQ toxin)
PLF_469_00001023	Arylesterase precursor (EC 3.1.1.2)
PLF_469_00001024	Aspartyl-tRNA(Asn) amidotransferase subunit C (EC 6.3.5.6) @ Glutamyl-tRNA(Gln) amidotransferase subunit C (EC 6.3.5.7)
PLF_469_00001025	BarA-associated response regulator UvrY (= GacA = SirA)
PLF_469_00001026	Na(+)-dependent branched-chain amino acid transporter
PLF_469_00001027	Chorismate mutase I (EC 5.4.99.5) / Prephenate dehydratase (EC 4.2.1.51)
PLF_469_00001028	Chromosome (plasmid) partitioning protein ParA
PLF_469_00001029	DNA polymerase III delta subunit (EC 2.7.7.7)
PLF_469_00001030	DNA-directed RNA polymerase omega subunit (EC 2.7.7.6)
PLF_469_00001031	Dethiobiotin synthase BioD (EC 6.3.3.3)
PLF_469_00001032	Diaminopimelate epimerase (EC 5.1.1.7)
PLF_469_00001033	FIG001341: Probable Fe(2+)-trafficking protein YggX
PLF_469_00001034	FIG002571: 4-hydroxybenzoyl-CoA thioesterase domain protein
PLF_469_00001035	Homoserine O-acetyltransferase (EC 2.3.1.31)
PLF_469_00001036	Homoserine kinase (EC 2.7.1.39) @ Phosphoserine phosphatase (EC 3.1.3.3)
PLF_469_00001037	YciO protein, TsaC/YrdC paralog
PLF_469_00001038	Inner membrane protein translocase and chaperone YidC, long form
PLF_469_00001039	Iron-sulfur cluster assembly scaffold protein IscU
PLF_469_00001040	LSU ribosomal protein L19p
PLF_469_00001041	LSU ribosomal protein L29p (L35e)
PLF_469_00001042	LSU ribosomal protein L32p @ LSU ribosomal protein L32p, zinc-independent
PLF_469_00001043	LSU ribosomal protein L7p/L12p (P1/P2)
PLF_469_00001044	Lyzozyme M1 (1,4-beta-N-acetylmuramidase) (EC 3.2.1.17)
PLF_469_00001045	Methionine aminopeptidase (EC 3.4.11.18)
PLF_469_00001046	Methionyl-tRNA formyltransferase (EC 2.1.2.9)
PLF_469_00001047	Molybdenum cofactor guanylyltransferase (EC 2.7.7.77)
PLF_469_00001048	N(6)-L-threonylcarbamoyladenine synthase (EC 2.3.1.234)
PLF_469_00001049	NAD(P) transhydrogenase N-domain of subunit alpha (EC 1.6.1.2)
PLF_469_00001050	NADH-ubiquinone oxidoreductase chain K (EC 1.6.5.3)
PLF_469_00001051	Ornithine carbamoyltransferase (EC 2.1.3.3)
PLF_469_00001052	Outer membrane protein romA
PLF_469_00001053	Oxidoreductase probably involved in sulfite reduction
PLF_469_00001054	Pantoate--beta-alanine ligase (EC 6.3.2.1)
PLF_469_00001055	Peptide chain release factor 1
PLF_469_00001056	Peptide deformylase (EC 3.5.1.88)
PLF_469_00001057	Peptide-methionine (S)-S-oxide reductase MsrA (EC 1.8.4.11)
PLF_469_00001058	Periplasmic thiol:disulfide interchange protein DsbA
PLF_469_00001059	Phosphoglucosamine mutase (EC 5.4.2.10)
PLF_469_00001060	Phosphoglycolate phosphatase (EC 3.1.3.18)
PLF_469_00001061	Protein translocase subunit SecF
PLF_469_00001063	Rhodanese domain protein UPF0176, cyanobacterial/alphaproteobacterial subgroup
PLF_469_00001064	Riboflavin synthase eubacterial/eukaryotic (EC 2.5.1.9)
PLF_469_00001065	SSU rRNA pseudouridine(516) synthase (EC 5.4.99.19)
PLF_469_00001066	S-formylglutathione hydrolase (EC 3.1.2.12)
PLF_469_00001067	SSU ribosomal protein S20p
PLF_469_00001068	Segregation and condensation protein B
PLF_469_00001069	Sensor protein
PLF_469_00001070	Septum-associated rare lipoprotein A
PLF_469_00001071	Signal recognition particle receptor FtsY
PLF_469_00001072	Similar to phosphoglycolate phosphatase, clustered with ribosomal large subunit pseudouridine synthase C
PLF_469_00001073	Soluble pyridine nucleotide transhydrogenase (EC 1.6.1.1)
PLF_469_00001074	Succinate dehydrogenase iron-sulfur protein (EC 1.3.5.1)
PLF_469_00001075	Succinyl-CoA ligase [ADP-forming] alpha chain (EC 6.2.1.5)
PLF_469_00001076	Type III effector HopPmaJ
PLF_469_00001077	UDP-N-acetylmuramate--L-alanine ligase (EC 6.3.2.8)
PLF_469_00001078	Uncharacterized protein with LysM domain, COG1652
PLF_469_00001079	Uracil-DNA glycosylase, family 1 (EC 3.2.2.27)
PLF_469_00001080	Uridylate kinase (EC 2.7.4.22)
PLF_469_00001081	hypothetical protein
PLF_469_00001082	hypothetical protein
PLF_469_00001083	hypothetical protein
PLF_469_00001085	hypothetical protein
PLF_469_00001088	putative membrane protein
PLF_469_00001089	tRNA (cytidine(34)-2'-O)-methyltransferase (EC 2.1.1.207)
PLF_469_00001090	tRNA 5-methylaminomethyl-2-thiouridine synthesis sulfur carrier protein TusA
PLF_469_00001091	Queuine tRNA-ribosyltransferase (EC 2.4.2.29)
PLF_469_00001092	type IV pili signal transduction protein PilI
PLF_469_00001093	16S rRNA (guanine(966)-N(2))-methyltransferase (EC 2.1.1.171)
PLF_469_00001094	Uncharacterized protein YraP
PLF_469_00001095	4-hydroxythreonine-4-phosphate dehydrogenase (EC 1.1.1.262)
PLF_469_00001096	ATP phosphoribosyltransferase (EC 2.4.2.17) => HisGs
PLF_469_00001097	ATP synthase delta chain (EC 3.6.3.14)
PLF_469_00001098	ATP-dependent Clp protease ATP-binding subunit ClpA
PLF_469_00001099	AdeT
PLF_469_00001100	Alkaline induced inner membrane protein Alx
PLF_469_00001101	Bacterioferritin (EC 1.16.3.1)
PLF_469_00001102	Carbon storage regulator
PLF_469_00001103	Carboxyl-terminal protease (EC 3.4.21.102)
PLF_469_00001104	Cardiolipin synthase (EC 2.7.8.-) phosphatidylethanolamine-utilizing, bacterial type ClsC
PLF_469_00001105	Chaperone protein HscA
PLF_469_00001106	Cysteine synthase B (EC 2.5.1.47)
PLF_469_00001107	Cytochrome O ubiquinol oxidase subunit IV (EC 1.10.3.-)
PLF_469_00001108	DNA recombination and repair protein RecF
PLF_469_00001109	FIG00031715: Predicted metal-dependent phosphoesterases (PHP family)
PLF_469_00001110	RNase adapter protein RapZ
PLF_469_00001111	tRNA-modifying protein YgfZ
PLF_469_00001112	GTP-binding protein EngA
PLF_469_00001113	Glutathione S-transferase (EC 2.5.1.18)
PLF_469_00001115	Pyridoxal phosphate-containing protein YggS
PLF_469_00001116	Integration host factor beta subunit
PLF_469_00001117	LSU ribosomal protein L1p (L10Ae)
PLF_469_00001118	LSU ribosomal protein L20p
PLF_469_00001119	Lipopolysaccharide export system protein LptA
PLF_469_00001120	NAD-dependent glyceraldehyde-3-phosphate dehydrogenase (EC 1.2.1.12)
PLF_469_00001121	NADH-ubiquinone oxidoreductase chain E (EC 1.6.5.3)
PLF_469_00001122	Octanoate-[acyl-carrier-protein]-protein-N-octanoyltransferase (EC 2.3.1.181)
PLF_469_00001123	Oligopeptide ABC transporter, permease protein OppC (TC 3.A.1.5.1)
PLF_469_00001124	Phosphate ABC transporter, substrate-binding protein PstS (TC 3.A.1.7.1)
PLF_469_00001125	Phosphate starvation-inducible protein PhoH, predicted ATPase
PLF_469_00001126	Phosphoenolpyruvate synthase regulatory protein
PLF_469_00001127	UPF0060 membrane protein YnfA
PLF_469_00001128	Pirin
PLF_469_00001129	Uncharacterized metal-dependent hydrolase YcfH
PLF_469_00001130	RNA polymerase-binding transcription factor DksA
PLF_469_00001131	Ribonuclease HII (EC 3.1.26.4)
PLF_469_00001132	Ribosomal silencing factor RsfA
PLF_469_00001133	Ribosome recycling factor
PLF_469_00001134	SSU ribosomal protein S12p (S23e)
PLF_469_00001135	SSU ribosomal protein S15p (S13e)
PLF_469_00001136	Single-stranded-DNA-specific exonuclease RecJ
PLF_469_00001137	Stringent starvation protein B
PLF_469_00001138	Thiamin-phosphate pyrophosphorylase (EC 2.5.1.3)
PLF_469_00001139	Tol-Pal system-associated acyl-CoA thioesterase
PLF_469_00001140	Transcriptional regulator of pyrimidine catabolism (TetR family)
PLF_469_00001141	Transcriptional regulator, AcrR family
PLF_469_00001142	Transcriptional regulator, AraC family
PLF_469_00001143	Transglycosylase, Slt family
PLF_469_00001144	Translation initiation factor 1
PLF_469_00001145	Threonylcarbamoyl-AMP synthase (EC 2.7.7.87)
PLF_469_00001146	UDP-N-acetylmuramate:L-alanyl-gamma-D-glutamyl-meso-diaminopimelate ligase (EC 6.3.2.-)
PLF_469_00001147	UDP-glucose 4-epimerase (EC 5.1.3.2)
PLF_469_00001148	UPF0053 inner membrane protein YtfL
PLF_469_00001149	Uncharacterized ABC1 family protein A1S_1644
PLF_469_00001150	Uncharacterized ABC1 family protein A1S_2145
PLF_469_00001151	Unsaturated fatty acid biosythesis repressor FabR, TetR family
PLF_469_00001152	hypothetical protein
PLF_469_00001154	hypothetical protein
PLF_469_00001155	hypothetical protein
PLF_469_00001156	hypothetical protein
PLF_469_00001157	hypothetical protein
PLF_469_00001158	putative lipoprotein
PLF_469_00001159	UPF0126 inner membrane protein YicG
PLF_469_00001160	16S rRNA (guanine(527)-N(7))-methyltransferase (EC 2.1.1.170)
PLF_469_00001161	3'-to-5' oligoribonuclease (orn)
PLF_469_00001162	4-hydroxy-tetrahydrodipicolinate synthase (EC 4.3.3.7)
PLF_469_00001163	5'-nucleotidase SurE (EC 3.1.3.5)
PLF_469_00001164	ATP synthase F0 sector subunit c (EC 3.6.3.14)
PLF_469_00001165	Acyl-[acyl-carrier-protein]--UDP-N-acetylglucosamine O-acyltransferase
PLF_469_00001166	Biotin synthase related domain containing protein
PLF_469_00001167	Bis(5'-nucleosyl)-tetraphosphatase (asymmetrical) (EC 3.6.1.17)
PLF_469_00001168	Carbonic anhydrase, beta class (EC 4.2.1.1)
PLF_469_00001169	Cell division protein FtsQ
PLF_469_00001170	Cell division protein FtsZ
PLF_469_00001172	Cytidylate kinase (EC 2.7.4.25)
PLF_469_00001173	UPF0758 family protein
PLF_469_00001174	Deoxyribodipyrimidine photolyase (EC 4.1.99.3)
PLF_469_00001175	Ferredoxin-dependent glutamate synthase (EC 1.4.7.1)
PLF_469_00001176	Formyltetrahydrofolate deformylase (EC 3.5.1.10)
PLF_469_00001177	Gamma-glutamyl phosphate reductase (EC 1.2.1.41)
PLF_469_00001180	Integration host factor alpha subunit
PLF_469_00001181	Intracellular septation protein IspA
PLF_469_00001182	Iron-sulfur cluster regulator IscR
PLF_469_00001183	Isocitrate lyase (EC 4.1.3.1)
PLF_469_00001184	LSU ribosomal protein L10p (P0)
PLF_469_00001185	LSU ribosomal protein L11p (L12e)
PLF_469_00001186	LSU ribosomal protein L21p
PLF_469_00001187	LSU ribosomal protein L35p
PLF_469_00001188	Low molecular weight protein-tyrosine-phosphatase (EC 3.1.3.48) => Etp
PLF_469_00001190	Maf-like protein YceF
PLF_469_00001191	Membrane-bound lytic murein transglycosylase B
PLF_469_00001192	Methionine biosynthesis protein MetW
PLF_469_00001193	Nucleoside diphosphate kinase (EC 2.7.4.6)
PLF_469_00001194	Outer membrane protein W precursor
PLF_469_00001195	ParA-like protein
PLF_469_00001196	Phosphoribosylaminoimidazole-succinocarboxamide synthase (EC 6.3.2.6)
PLF_469_00001197	Porphobilinogen synthase (EC 4.2.1.24)
PLF_469_00001198	Pseudouridine synthase (EC 4.2.1.70), PA2043 type
PLF_469_00001200	Pyridoxamine 5'-phosphate oxidase (EC 1.4.3.5)
PLF_469_00001201	Ribosomal protein L3 N(5)-glutamine methyltransferase (EC 2.1.1.298)
PLF_469_00001202	RidA/YER057c/UK114 superfamily, group 2, YoaB-like protein
PLF_469_00001203	SSU ribosomal protein S6p
PLF_469_00001204	SSU ribosomal protein S9p (S16e)
PLF_469_00001205	Serine phosphatase RsbU, regulator of sigma subunit
PLF_469_00001206	Short chain dehydrogenase family protein Rv0945
PLF_469_00001207	Similar to phosphoglycolate phosphatase, clustered with ubiquinone biosynthesis SAM-dependent O-methyltransferase
PLF_469_00001208	Transcription elongation factor GreA
PLF_469_00001209	Translation elongation factor Ts
PLF_469_00001210	Type IV pilus biogenesis protein PilZ
PLF_469_00001211	UPF0260 protein YcgN
PLF_469_00001212	YrbA protein
PLF_469_00001213	Zinc ABC transporter, substrate-binding protein ZnuA
PLF_469_00001215	hypothetical protein
PLF_469_00001217	tRNA (cytidine(32)/uridine(32)-2'-O)-methyltransferase (EC 2.1.1.200)
PLF_469_00001218	tRNA 2-thiouridine synthesis protein TusE
PLF_469_00001219	2-C-methyl-D-erythritol 2,4-cyclodiphosphate synthase (EC 4.6.1.12)
PLF_469_00001220	3-ketoacyl-CoA thiolase (EC 2.3.1.16) @ Acetyl-CoA acetyltransferase (EC 2.3.1.9), FadA2
PLF_469_00001221	ATP-dependent Clp protease proteolytic subunit ClpP (EC 3.4.21.92)
PLF_469_00001222	ATP:Cob(I)alamin adenosyltransferase (EC 2.5.1.17)
PLF_469_00001223	Acetolactate synthase small subunit (EC 2.2.1.6)
PLF_469_00001224	Adenylate kinase (EC 2.7.4.3)
PLF_469_00001225	Alkyl hydroperoxide reductase subunit C-like protein
PLF_469_00001226	Antiholin-like protein LrgA
PLF_469_00001227	Biosynthetic Aromatic amino acid aminotransferase alpha (EC 2.6.1.57)
PLF_469_00001228	Biotin carboxyl carrier protein of acetyl-CoA carboxylase
PLF_469_00001229	FIG00018398: hypothetical regulator
PLF_469_00001230	Chaperone protein HscB
PLF_469_00001231	DNA polymerase III beta subunit (EC 2.7.7.7)
PLF_469_00001232	Diadenosine tetraphosphate (Ap4A) hydrolase and other HIT family hydrolases
PLF_469_00001233	Dihydroneopterin aldolase (EC 4.1.2.25)
PLF_469_00001234	Dihydroorotate dehydrogenase (quinone) (EC 1.3.5.2)
PLF_469_00001235	FIG000605: protein co-occurring with transport systems (COG1739)
PLF_469_00001236	RNA-binding protein YhbY
PLF_469_00001237	Cytoskeleton protein RodZ
PLF_469_00001238	Rhodanese-related sulfurtransferase YibN
PLF_469_00001239	Glycine cleavage system H protein
PLF_469_00001240	Hypoxanthine-guanine phosphoribosyltransferase (EC 2.4.2.8)
PLF_469_00001241	Iron-sulfur cluster-binding protein
PLF_469_00001243	LSU ribosomal protein L33p @ LSU ribosomal protein L33p, zinc-independent
PLF_469_00001244	LSU ribosomal protein L9p
PLF_469_00001245	Lipopolysaccharide ABC transporter, ATP-binding protein LptB
PLF_469_00001246	Metal-dependent hydrolase YbeY, involved in rRNA and/or ribosome maturation and assembly
PLF_469_00001248	[4Fe-4S] cluster carrier protein NfuA
PLF_469_00001249	Nucleoside 5-triphosphatase RdgB (dHAPTP, dITP, XTP-specific) (EC 3.6.1.66)
PLF_469_00001250	UPF0145 protein TM_0763
PLF_469_00001251	Potassium efflux system KefA protein / Small-conductance mechanosensitive channel
PLF_469_00001253	Proposed lipoate regulatory protein YbeD
PLF_469_00001254	Protein IscX, believed to be involved in assembly of Fe-S clusters
PLF_469_00001255	Putative membrane-spanning protein
PLF_469_00001256	Recombination protein RecR
PLF_469_00001257	Regulatory protein RecX
PLF_469_00001258	Ribonuclease E inhibitor RraA
PLF_469_00001259	Serine phosphatase RsbU, regulator of sigma subunit
PLF_469_00001260	Sodium-dependent phosphate transporter
PLF_469_00001261	Sodium:alanine symporter family protein
PLF_469_00001262	Stringent starvation protein A
PLF_469_00001263	Thiaminase II (EC 3.5.99.2) involved in salvage of thiamin pyrimidine moiety, TenA subgroup with Cys in active site
PLF_469_00001264	Thioredoxin 2
PLF_469_00001265	Two-component transcriptional response regulator, OmpR family
PLF_469_00001266	Tryptophan synthase alpha chain (EC 4.2.1.20)
PLF_469_00001267	YciL protein
PLF_469_00001268	Glutamyl-Q tRNA(Asp) synthetase
PLF_469_00001269	hypothetical protein
PLF_469_00001270	Hemerythrin domain protein
PLF_469_00001272	hypothetical protein
PLF_469_00001273	probable membrane protein STY1534
PLF_469_00001274	putative protein PaaI, possibly involved in aromatic compounds catabolism
PLF_469_00001275	2-amino-4-hydroxy-6-hydroxymethyldihydropteridine pyrophosphokinase (EC 2.7.6.3)
PLF_469_00001276	ATP synthase F0 sector subunit b (EC 3.6.3.14)
PLF_469_00001277	Alkanesulfonate ABC transporter substrate-binding protein SsuA
PLF_469_00001278	DNA-3-methyladenine glycosylase (EC 3.2.2.20)
PLF_469_00001279	Exodeoxyribonuclease III (EC 3.1.11.2)
PLF_469_00001280	Nucleoid-associated protein YaaK
PLF_469_00001281	Glutaredoxin 3 (Grx3)
PLF_469_00001282	Heat shock protein GrpE
PLF_469_00001283	Iron-sulfur cluster assembly iron binding protein IscA
PLF_469_00001285	Leucyl/phenylalanyl-tRNA--protein transferase (EC 2.3.2.6)
PLF_469_00001286	Methylated-DNA--protein-cysteine methyltransferase (EC 2.1.1.63)
PLF_469_00001287	N5-carboxyaminoimidazole ribonucleotide synthase (EC 6.3.4.18)
PLF_469_00001288	NAD(P) transhydrogenase C-domain of subunit alpha (EC 1.6.1.2)
PLF_469_00001289	Nitroreductase
PLF_469_00001290	Peptidase, M23/M37 family
PLF_469_00001291	Phosphopantothenoylcysteine decarboxylase (EC 4.1.1.36) / Phosphopantothenoylcysteine synthetase (EC 6.3.2.5)
PLF_469_00001293	Putative hydrolase
PLF_469_00001294	Quinolinate phosphoribosyltransferase [decarboxylating] (EC 2.4.2.19)
PLF_469_00001295	RND efflux system, membrane fusion protein
PLF_469_00001296	Ribosome-associated heat shock protein implicated in the recycling of the 50S subunit (S4 paralog)
PLF_469_00001297	SSU ribosomal protein S21p
PLF_469_00001298	Serine acetyltransferase (EC 2.3.1.30)
PLF_469_00001299	Sulfate adenylyltransferase subunit 2 (EC 2.7.7.4)
PLF_469_00001300	Transamidase GatB domain protein
PLF_469_00001301	Translation initiation factor 3
PLF_469_00001302	tRNA threonylcarbamoyladenosine biosynthesis protein TsaE
PLF_469_00001303	UPF0225 protein YchJ
PLF_469_00001304	YpfJ protein, zinc metalloprotease superfamily
PLF_469_00001305	Zinc uptake regulation protein Zur
PLF_469_00001307	Hydrolase, alpha/beta fold family
PLF_469_00001309	tRNA-specific adenosine-34 deaminase (EC 3.5.4.33)
PLF_469_00001310	23S rRNA (uridine(2552)-2'-O)-methyltransferase (EC 2.1.1.166)
PLF_469_00001311	3-hydroxyacyl-[acyl-carrier-protein] dehydratase, FabZ form (EC 4.2.1.59)
PLF_469_00001313	ATPase associated with various cellular activities, AAA_5
PLF_469_00001314	Colicin V production protein
PLF_469_00001315	FIG003879: Uncharacterized subgroup of the nitrilase superfamily
PLF_469_00001316	Inner membrane protein YbaN
PLF_469_00001317	Ferredoxin--NADP(+) reductase (EC 1.18.1.2) @ Flavodoxin--NADP(+) reductase (EC 1.19.1.1)
PLF_469_00001318	General secretion pathway protein G
PLF_469_00001319	General secretion pathway protein K
PLF_469_00001320	Glucose dehydrogenase, PQQ-dependent (EC 1.1.5.2)
PLF_469_00001321	Glutathione S-transferase
PLF_469_00001322	Lipid A biosynthesis lauroyl acyltransferase (EC 2.3.1.241)
PLF_469_00001323	putative membrane-associated phospholipid phosphatase, PAP2 superfamily
PLF_469_00001325	Phosphate transport system regulatory protein PhoU
PLF_469_00001326	Phosphocarrier protein, nitrogen regulation associated
PLF_469_00001327	Protein translocase subunit YajC
PLF_469_00001328	Protein PhnA
PLF_469_00001329	Putative reductase
PLF_469_00001330	Ribonuclease P protein component (EC 3.1.26.5)
PLF_469_00001331	Ribosomal-protein-S18p-alanine acetyltransferase (EC 2.3.1.128)
PLF_469_00001332	SSU rRNA (adenine(1518)-N(6)/adenine(1519)-N(6))-dimethyltransferase (EC 2.1.1.182)
PLF_469_00001333	Serine hydroxymethyltransferase (EC 2.1.2.1)
PLF_469_00001334	Serine-protein kinase RsbW (EC 2.7.11.1)
PLF_469_00001335	TesB-like acyl-CoA thioesterase 1
PLF_469_00001336	Threonine synthase (EC 4.2.3.1)
PLF_469_00001337	DNA topoisomerase IV subunit B (EC 5.99.1.3)
PLF_469_00001338	Transaldolase (EC 2.2.1.2)
PLF_469_00001340	Type IV pilus biogenesis protein PilF
PLF_469_00001341	2-polyprenyl-3-methyl-6-methoxy-1,4-benzoquinol hydroxylase, coq7 type
PLF_469_00001342	Xanthine phosphoribosyltransferase (EC 2.4.2.22)
PLF_469_00001343	YaeQ protein
PLF_469_00001347	hypothetical protein
PLF_469_00001350	3-dehydroquinate dehydratase II (EC 4.2.1.10)
PLF_469_00001351	4Fe-4S dicluster fused with DUF3470
PLF_469_00001352	ATP synthase protein I
PLF_469_00001353	ATP-dependent Clp protease adaptor protein ClpS
PLF_469_00001354	Acetyltransferase, CysE/LacA/LpxA/NodL family
PLF_469_00001355	Alanine racemase (EC 5.1.1.1)
PLF_469_00001356	Bis(5'-nucleosyl)-tetraphosphatase, symmetrical (EC 3.6.1.41)
PLF_469_00001357	Coenzyme F420-dependent N5,N10-methylene tetrahydromethanopterin reductase and related flavin-dependent oxidoreductases; sulfonate monooxygenase
PLF_469_00001358	Cold shock protein of CSP family
PLF_469_00001359	Cysteine synthase (EC 2.5.1.47)
PLF_469_00001361	Lactoylglutathione lyase (EC 4.4.1.5)
PLF_469_00001362	Lysophospholipase (EC 3.1.1.5)
PLF_469_00001363	UPF0070 protein YfgM
PLF_469_00001364	Nucleoside triphosphate pyrophosphohydrolase MazG (EC 3.6.1.8)
PLF_469_00001365	Linoleoyl-CoA desaturase (EC 1.14.19.3)
PLF_469_00001366	Peptidyl-prolyl cis-trans isomerase PpiB (EC 5.2.1.8)
PLF_469_00001367	Phosphohistidine phosphatase SixA
PLF_469_00001368	Phosphoserine phosphatase (EC 3.1.3.3)
PLF_469_00001369	Transcriptional regulator, ArsR family
PLF_469_00001370	Transcriptional regulator, AsnC family
PLF_469_00001371	hypothetical protein
PLF_469_00001373	hypothetical protein
PLF_469_00001374	ortholog of Bordetella pertussis (BX470248) BP2475
PLF_469_00001375	ATP-dependent RNA helicase RhlB (EC 3.6.4.13)
PLF_469_00001376	Uncharacterized protein YjgR
PLF_469_00001377	Aminodeoxychorismate lyase (EC 4.1.3.38)
PLF_469_00001378	Benzoate transport protein
PLF_469_00001380	D-serine/D-alanine/glycine transporter
PLF_469_00001381	Dihydroxy-acid dehydratase (EC 4.2.1.9)
PLF_469_00001382	Epoxyqueuosine reductase (EC 1.17.99.6) QueG
PLF_469_00001383	LPS-assembly lipoprotein LptE
PLF_469_00001384	LSU ribosomal protein L34p
PLF_469_00001385	N5-carboxyaminoimidazole ribonucleotide mutase (EC 5.4.99.18)
PLF_469_00001386	PhaK-like protein
PLF_469_00001387	Unsaturated fatty acid biosythesis repressor FabR, TetR family
PLF_469_00001388	Transcriptional regulator, LysR family
PLF_469_00001389	hypothetical protein
PLF_469_00001390	Protein YcgL
PLF_469_00001391	hypothetical protein
PLF_469_00001392	Oxidoreductase, short-chain dehydrogenase/reductase family
PLF_469_00001393	5'-methylthioadenosine nucleosidase (EC 3.2.2.16) @ S-adenosylhomocysteine nucleosidase (EC 3.2.2.9)
PLF_469_00001394	Biopolymer transport protein ExbD/TolR
PLF_469_00001395	Xenobiotic acyltransferase XAT family
PLF_469_00001396	Endonuclease III (EC 4.2.99.18)
PLF_469_00001397	Flavodoxin reductases (ferredoxin-NADPH reductases) family 1
PLF_469_00001398	Hydroxyethylthiazole kinase (EC 2.7.1.50)
PLF_469_00001400	Inner-membrane proton/drug antiporter (MSF type) of tripartite multidrug efflux system
PLF_469_00001401	MotA/TolQ/ExbB proton channel family protein
PLF_469_00001402	Nucleoprotein/polynucleotide-associated enzyme
PLF_469_00001403	Outer-membrane-phospholipid-binding lipoprotein MlaA
PLF_469_00001404	Peptidyl-prolyl cis-trans isomerase PpiC (EC 5.2.1.8)
PLF_469_00001405	Probable transcription regulator protein of MDR efflux pump cluster
PLF_469_00001406	hypothetical protein
PLF_469_00001407	hypothetical protein
PLF_469_00001408	5-formyltetrahydrofolate cyclo-ligase (EC 6.3.3.2)
PLF_469_00001410	FIG00350000: hypothetical protein
PLF_469_00001411	FOG: PAS/PAC domain
PLF_469_00001412	Isocitrate dehydrogenase [NADP] (EC 1.1.1.42)
PLF_469_00001413	Putative PRS2 protein
PLF_469_00001414	Acyl-CoA dehydrogenase (EC 1.3.8.1), Mycobacterial subgroup FadE23
PLF_469_00001415	Ribosome hibernation promoting factor Hpf
PLF_469_00001416	UDP-N-acetylenolpyruvoylglucosamine reductase (EC 1.3.1.98)
PLF_469_00001417	dNTP triphosphohydrolase, broad substrate specificity, subgroup 3
PLF_469_00001418	Hemin uptake protein HemP/HmuP
PLF_469_00001419	D-amino acid dehydrogenase (EC 1.4.99.6)
PLF_469_00001420	Exodeoxyribonuclease VII large subunit (EC 3.1.11.6)
PLF_469_00001421	General secretion pathway protein I
PLF_469_00001422	Molecular chaperone
PLF_469_00001423	NADP-specific glutamate dehydrogenase (EC 1.4.1.4)
PLF_469_00001424	hypothetical protein
PLF_469_00001425	Beta-ketoadipate enol-lactone hydrolase (EC 3.1.1.24)
PLF_469_00001426	General secretion pathway protein L
PLF_469_00001427	Putative glutamine amidotransferase YafJ
PLF_469_00001428	Monofunctional biosynthetic peptidoglycan transglycosylase
PLF_469_00001429	Multimeric flavodoxin WrbA
PLF_469_00001430	Oligopeptide ABC transporter, permease protein OppC (TC 3.A.1.5.1)
PLF_469_00001431	Peptidyl-prolyl cis-trans isomerase PpiD (EC 5.2.1.8)
PLF_469_00001432	Cytoplasmic protein, probably associated with glutathione-regulated potassium-efflux
PLF_469_00001433	Sulfate-binding protein Sbp
PLF_469_00001434	Zinc-regulated outer membrane receptor
PLF_469_00001435	hypothetical protein
PLF_469_00001437	Acyltransferase family protein
PLF_469_00001438	Fumarylacetoacetate hydrolase family protein
PLF_469_00001439	LSU ribosomal protein L31p @ LSU ribosomal protein L31p, zinc-dependent
PLF_469_00001440	Uncharacterized MFS-type transporter
PLF_469_00001442	Peptidylprolyl isomerase, FKBP-type (EC 5.2.1.8)
PLF_469_00001443	tRNA(Ile)-lysidine synthetase (EC 6.3.4.19)
PLF_469_00001444	Acyl-CoA dehydrogenase; probable dibenzothiophene desulfurization enzyme
PLF_469_00001445	hypothetical protein
PLF_469_00001446	Leucine-responsive regulatory protein, regulator for leucine (or lrp) regulon and high-affinity branched-chain amino acid transport system
PLF_469_00001447	Putative oxidoreductase
PLF_469_00001448	Quinone oxidoreductase (EC 1.6.5.5)
PLF_469_00001449	Urease alpha subunit (EC 3.5.1.5)
PLF_469_00001450	cytosolic long-chain acyl-CoA thioester hydrolase family protein
PLF_469_00001451	hypothetical protein
PLF_469_00001453	pyridoxal phosphate-dependent deaminase, putative
PLF_469_00001454	4-carboxymuconolactone decarboxylase (EC 4.1.1.44)
PLF_469_00001455	Aconitate hydratase (EC 4.2.1.3)
PLF_469_00001456	DNA gyrase inhibitor YacG
PLF_469_00001457	Ketopantoate reductase PanG (EC 1.1.1.169)
PLF_469_00001458	Fe(2+)/alpha-ketoglutarate-dependent dioxygenase LpxO
PLF_469_00001459	Intramembrane protease RasP/YluC, implicated in cell division based on FtsL cleavage
PLF_469_00001460	Lipase
PLF_469_00001462	Transcriptional regulator, LysR family
PLF_469_00001463	hypothetical protein
PLF_469_00001464	hypothetical protein
PLF_469_00001467	Aldehyde dehydrogenase (EC 1.2.1.3); Probable coniferyl aldehyde dehydrogenase (EC 1.2.1.68)
PLF_469_00001468	Bsu YqfO NIF3/CutA domain
PLF_469_00001469	FIG00350720: hypothetical protein
PLF_469_00001470	FIG00613342: Bacterial patatin-like phospholipase domain containing protein
PLF_469_00001471	LSU ribosomal protein L28p @ LSU ribosomal protein L28p, zinc-independent
PLF_469_00001472	Osmosensitive K+ channel histidine kinase KdpD
PLF_469_00001473	6-carboxy-5,6,7,8-tetrahydropterin synthase (EC 4.1.2.50)
PLF_469_00001474	Transcriptional regulator, IclR family
PLF_469_00001475	Transcriptional regulator, LysR family
PLF_469_00001476	hypothetical protein
PLF_469_00001477	hypothetical protein
PLF_469_00001478	hypothetical protein; putative signal peptide
PLF_469_00001479	tRNA (uracil(54)-C5)-methyltransferase (EC 2.1.1.35) @ tmRNA (uracil(341)-C5)-methyltransferase
PLF_469_00001480	Alanine transaminase (EC 2.6.1.2)
PLF_469_00001481	FIG00350904: hypothetical protein
PLF_469_00001482	Protein containing transglutaminase-like domain, putative cysteine protease
PLF_469_00001483	Uricase (urate oxidase) (EC 1.7.3.3)
PLF_469_00001484	hypothetical protein
PLF_469_00001485	hypothetical protein
PLF_469_00001487	Adenylyl-sulfate reductase [thioredoxin] (EC 1.8.4.10)
PLF_469_00001488	Benzoate transport protein
PLF_469_00001489	D-lactate dehydrogenase (EC 1.1.1.28)
PLF_469_00001490	Murein hydrolase activator NlpD
PLF_469_00001492	Organic hydroperoxide resistance protein
PLF_469_00001493	Pirin
PLF_469_00001494	Polyhydroxyalkanoic acid synthase
PLF_469_00001495	KtrAB potassium uptake system, integral membrane component KtrB
PLF_469_00001496	Sulfur carrier protein ThiS
PLF_469_00001497	L-lactate permease
PLF_469_00001499	Magnesium and cobalt transport protein CorA
PLF_469_00001500	Nicotinamidase (EC 3.5.1.19)
PLF_469_00001503	Pimeloyl-[acyl-carrier protein] methyl ester esterase BioH (EC 3.1.1.85)
PLF_469_00001504	Diacylglycerol kinase (EC 2.7.1.107)
PLF_469_00001505	FIG00351429: hypothetical protein
PLF_469_00001506	FIG00968626: hypothetical protein
PLF_469_00001507	L-lactate dehydrogenase
PLF_469_00001508	Potassium-transporting ATPase A chain (EC 3.6.3.12) (TC 3.A.3.7.1)
PLF_469_00001509	Uroporphyrinogen-III synthase (EC 4.2.1.75)
PLF_469_00001510	hypothetical protein
PLF_469_00001511	hypothetical protein
PLF_469_00001512	hypothetical protein
PLF_469_00001515	Cell division protein ZapE
PLF_469_00001517	L-cystine uptake protein TcyP, sodium:anion symporter family
PLF_469_00001518	Predicted dye-decolorizing peroxidase (DyP), YfeX-like subgroup
PLF_469_00001519	Transcriptional regulator, AcrR family
PLF_469_00001520	Protein SlyX
PLF_469_00001521	FIG00351016: hypothetical protein
PLF_469_00001522	Tetrapartite efflux system, membrane fusion component FusE-like
PLF_469_00001523	Outer membrane beta-barrel assembly protein BamB
PLF_469_00001524	PQQ-dependent oxidoreductase, gdhB family
PLF_469_00001525	Phosphoglycolate phosphatase (EC 3.1.3.18)
PLF_469_00001526	Septum formation protein Maf
PLF_469_00001527	Transcriptional regulator, AraC family
PLF_469_00001528	hypothetical protein
PLF_469_00001529	hypothetical protein
PLF_469_00001531	hypothetical protein
PLF_469_00001532	Crossover junction endodeoxyribonuclease RuvC (EC 3.1.22.4)
PLF_469_00001533	Esterase/lipase/thioesterase family protein
PLF_469_00001534	Tetrapartite efflux system, inner membrane component FusBC-like
PLF_469_00001535	General secretion pathway protein J
PLF_469_00001537	Rhomboid family protein
PLF_469_00001538	SSU ribosomal protein S18p @ SSU ribosomal protein S18p, zinc-independent
PLF_469_00001539	hypothetical protein
PLF_469_00001540	hypothetical protein
PLF_469_00001541	hypothetical protein
PLF_469_00001542	hypothetical protein
PLF_469_00001543	Biotin--protein ligase (EC 6.3.4.9)(EC 6.3.4.10)(EC 6.3.4.11)(EC 6.3.4.15)
PLF_469_00001544	DnaJ-class molecular chaperone CbpA
PLF_469_00001545	FIG00350119: hypothetical protein
PLF_469_00001546	Glutaryl-CoA dehydrogenase (EC 1.3.8.6)
PLF_469_00001547	High-affinity choline uptake protein BetT
PLF_469_00001548	Tfp pilus assembly protein FimV
PLF_469_00001549	3,4-dihydroxy-2-butanone 4-phosphate synthase (EC 4.1.99.12)
PLF_469_00001550	Allantoicase (EC 3.5.3.4)
PLF_469_00001551	General secretion pathway protein E
PLF_469_00001552	Muconate cycloisomerase (EC 5.5.1.1)
PLF_469_00001553	Outer membrane protein A precursor
PLF_469_00001554	Ribonuclease T2 family protein
PLF_469_00001555	Serine/threonine protein kinase
PLF_469_00001556	NADP-dependent 3-hydroxy acid dehydrogenase YdfG (EC 1.1.1.381) @ 3-hydroxypropionate dehydrogenase (EC 1.1.1.298)
PLF_469_00001557	Transcriptional regulator, ArsR family
PLF_469_00001558	4'-phosphopantetheinyl transferase (EC 2.7.8.-)
PLF_469_00001559	Alcohol dehydrogenase (EC 1.1.1.1)
PLF_469_00001560	General secretion pathway protein C
PLF_469_00001561	Modulator of drug activity B
PLF_469_00001563	Rod shape-determining protein RodA
PLF_469_00001564	hypothetical protein
PLF_469_00001565	D-amino acid dehydrogenase (EC 1.4.99.6)
PLF_469_00001567	Lactate-responsive regulator LldR in Enterobacteria, GntR family
PLF_469_00001568	Methionine ABC transporter ATP-binding protein
PLF_469_00001571	Leucine-responsive regulatory protein, regulator for leucine (or lrp) regulon and high-affinity branched-chain amino acid transport system
PLF_469_00001572	hypothetical protein
PLF_469_00001574	Peptide deformylase (EC 3.5.1.88)
PLF_469_00001575	Potassium voltage-gated channel subfamily KQT; possible potassium channel, VIC family
PLF_469_00001576	RidA/YER057c/UK114 superfamily, group 2, YoaB-like protein
PLF_469_00001577	hypothetical protein
PLF_469_00001580	1-acyl-sn-glycerol-3-phosphate acyltransferase
PLF_469_00001581	Benzoate 1,2-dioxygenase alpha subunit (EC 1.14.12.10)
PLF_469_00001582	Benzoate 1,2-dioxygenase beta subunit (EC 1.14.12.10)
PLF_469_00001583	FIG00350252: hypothetical protein
PLF_469_00001584	Methionine ABC transporter permease protein
PLF_469_00001585	Protein tyrosine/serine phosphatase
PLF_469_00001586	Two-component system response regulator QseB
PLF_469_00001587	Type I secretion system ATPase, LssB family LapB
PLF_469_00001588	hypothetical protein
PLF_469_00001589	hypothetical protein; putative signal peptide
PLF_469_00001591	3-hydroxyacyl-CoA dehydrogenase
PLF_469_00001592	DNA base-flipping protein
PLF_469_00001593	GGDEF domain protein
PLF_469_00001595	Zinc protease
PLF_469_00001597	Biopolymer transport protein ExbD/TolR
PLF_469_00001598	Cobalamin synthase (EC 2.7.8.26)
PLF_469_00001599	DcaP
PLF_469_00001600	Ferrous iron transporter-associated protein FeoA
PLF_469_00001601	Uncharacterized protease YegQ
PLF_469_00001602	Uncharacterized protein YhiN
PLF_469_00001603	hypothetical protein
PLF_469_00001604	hypothetical protein
PLF_469_00001605	putative 4-hydroxybenzoyl-CoA thioesterase
PLF_469_00001606	1,2-dihydroxycyclohexa-3,5-diene-1-carboxylate dehydrogenase (EC 1.3.1.25)
PLF_469_00001607	Cytochrome c-type biogenesis protein DsbD, protein-disulfide reductase (EC 1.8.1.8)
PLF_469_00001608	Enzyme involved in the deoxyxylulose pathway of isoprenoid biosynthesis
PLF_469_00001609	K30 capsule biosynthesis cluster, partial sequence
PLF_469_00001614	Methionine ABC transporter substrate-binding protein
PLF_469_00001615	Nitroreductase family protein
PLF_469_00001616	Transcriptional regulator, AraC family
PLF_469_00001618	Aromatic hydrocarbon utilization transcriptional regulator CatR (LysR family)
PLF_469_00001619	Error-prone repair protein UmuD
PLF_469_00001620	Ethanolamine ammonia-lyase heavy chain (EC 4.3.1.7)
PLF_469_00001621	Lysophospholipase L1 and related esterases
PLF_469_00001622	Rhombosortase
PLF_469_00001624	hypothetical protein; putative signal peptide
PLF_469_00001625	C4-dicarboxylate transporter/malic acid transport protein
PLF_469_00001626	Nitroreductase family protein
PLF_469_00001627	Predicted metal-dependent hydrolase
PLF_469_00001628	Succinate-semialdehyde dehydrogenase [NAD(P)+] (EC 1.2.1.16)
PLF_469_00001629	Transcriptional regulator, LysR family
PLF_469_00001630	Tryptophan synthase (indole-salvaging) (EC 4.2.1.122)
PLF_469_00001631	Hydrolase, alpha/beta fold family
PLF_469_00001632	hypothetical protein
PLF_469_00001633	Adenosylcobinamide kinase (EC 2.7.1.156) / Adenosylcobinamide-phosphate guanylyltransferase (EC 2.7.7.62)
PLF_469_00001634	Methylglyoxal reductase, dihydroxyacetone producing @ 2,5-didehydrogluconate reductase (2-dehydro-L-gulonate-forming) (EC 1.1.1.346)
PLF_469_00001635	Phosphoserine phosphatase (EC 3.1.3.3)
PLF_469_00001637	Uncharacterized membrane protein SO_4740
PLF_469_00001638	Acetoacetyl-CoA synthetase [leucine] (EC 6.2.1.16)
PLF_469_00001640	Nicotinate-nucleotide--dimethylbenzimidazole phosphoribosyltransferase (EC 2.4.2.21)
PLF_469_00001641	hypothetical protein
PLF_469_00001642	4-hydroxybenzoate transporter
PLF_469_00001643	Acyl dehydratase
PLF_469_00001644	Aquaporin Z
PLF_469_00001645	Choline dehydrogenase (EC 1.1.99.1)
PLF_469_00001647	Histidine transport protein (permease)
PLF_469_00001648	NAD(P)H-flavin oxidoreductase
PLF_469_00001650	Biofilm PGA synthesis deacetylase PgaB (EC 3.-)
PLF_469_00001651	CbbY family protein
PLF_469_00001652	Quinate/shikimate dehydrogenase [Pyrroloquinoline-quinone] (EC 1.1.5.8)
PLF_469_00001653	Superfamily II DNA and RNA helicases
PLF_469_00001654	Transcriptional regulator BDGL_002924, LysR family
PLF_469_00001656	dicarboxylic acid transporter PcaT
PLF_469_00001657	Betaine aldehyde dehydrogenase (EC 1.2.1.8)
PLF_469_00001658	Copper resistance protein B
PLF_469_00001660	GGDEF domain protein
PLF_469_00001661	Malonyl-[acyl-carrier protein] O-methyltransferase (EC 2.1.1.197)
PLF_469_00001662	P-hydroxyphenylacetate hydroxylase C1:reductase component
PLF_469_00001663	Probable acyltransferase PA0834
PLF_469_00001664	Uncharacterized methyltransferase Pcryo_1403
PLF_469_00001665	putative 4-hydroxybenzoyl-CoA thioesterase
PLF_469_00001666	FIG138928: iron-regulated membrane protein
PLF_469_00001667	Sulfur carrier protein FdhD
PLF_469_00001668	Uncharacterized MFS-type transporter
PLF_469_00001669	Carbohydrate-selective porin OprB
PLF_469_00001671	Gamma-aminobutyrate:alpha-ketoglutarate aminotransferase (EC 2.6.1.19)
PLF_469_00001672	Transcriptional regulator, AcrR family
PLF_469_00001673	Arginine exporter protein ArgO
PLF_469_00001674	hypothetical protein
PLF_469_00001675	Phospholipid ABC transporter-binding protein MlaB
PLF_469_00001676	internalin, putative
PLF_469_00001677	putative general secretion pathway protein [KO:K02463]
PLF_469_00001678	3-hydroxyisobutyrate dehydrogenase (EC 1.1.1.31)
PLF_469_00001679	FIG00350684: hypothetical protein
PLF_469_00001680	LysR family transcriptional regulator STM3121
PLF_469_00001682	Dipeptide ABC transporter, ATP-binding protein DppD (TC 3.A.1.5.2)
PLF_469_00001683	Dipeptide ABC transporter, substrate-binding protein DppA (TC 3.A.1.5.2)
PLF_469_00001684	Efflux protein, LysE family
PLF_469_00001685	FIG00350364: hypothetical protein
PLF_469_00001686	Helix-turn-helix, Fis-type
PLF_469_00001687	PnuC-like transporter linked to homoserine kinase and OMR
PLF_469_00001688	Thimet oligopeptidase (EC 3.4.24.15)
PLF_469_00001689	Transcriptional regulator GabR of GABA utilization (GntR family with aminotransferase-like domain)
PLF_469_00001691	Benzoate 1,2-dioxygenase, ferredoxin reductase component
PLF_469_00001694	Glycerophosphoryl diester phosphodiesterase (EC 3.1.4.46) periplasmic (secreted in GramPositives)
PLF_469_00001695	DNA-binding transcriptional regulator, MocR family / aminotransferase domain
PLF_469_00001696	Hydroxymethylglutaryl-CoA lyase (EC 4.1.3.4)
PLF_469_00001697	Undecaprenyl-diphosphatase (EC 3.6.1.27)
PLF_469_00001698	hypothetical protein
PLF_469_00001699	probable membrane protein YPO3302
PLF_469_00001700	3-carboxy-cis,cis-muconate cycloisomerase (EC 5.5.1.2)
PLF_469_00001701	FIG00350877: hypothetical protein
PLF_469_00001702	Methylmalonate-semialdehyde dehydrogenase (EC 1.2.1.27)
PLF_469_00001703	NADPH-dependent 7-cyano-7-deazaguanine reductase (EC 1.7.1.13)
PLF_469_00001706	3'-5' exonuclease domain protein
PLF_469_00001707	3-dehydroshikimate dehydratase (EC 4.2.1.118)
PLF_469_00001709	Fumarylacetoacetase (EC 3.7.1.2)
PLF_469_00001710	Oxidoreductase
PLF_469_00001711	hypothetical protein
PLF_469_00001713	Dipeptide ABC transporter, substrate-binding protein DppA (TC 3.A.1.5.2)
PLF_469_00001715	Glyoxalase family protein
PLF_469_00001716	Methylcrotonyl-CoA carboxylase biotin-containing subunit (EC 6.4.1.4)
PLF_469_00001717	Site-specific tyrosine recombinase XerC
PLF_469_00001718	Tas protein, an NADP(H)-dependent aldo-keto reductase
PLF_469_00001719	Xanthine/uracil/thiamine/ascorbate permease family protein
PLF_469_00001720	hypothetical protein
PLF_469_00001721	hypothetical protein
PLF_469_00001722	Chromosome segregation ATPases
PLF_469_00001723	Dipeptide ABC transporter, permease protein DppB (TC 3.A.1.5.2)
PLF_469_00001725	FIG00350187: hypothetical protein
PLF_469_00001726	Protocatechuate 3,4-dioxygenase beta chain (EC 1.13.11.3)
PLF_469_00001727	hypothetical protein
PLF_469_00001728	3-dehydroquinate dehydratase I (EC 4.2.1.10)
PLF_469_00001729	3-hydroxyisobutyryl-CoA hydrolase (EC 3.1.2.4)
PLF_469_00001730	Transporter, LysE family
PLF_469_00001732	Isovaleryl-CoA dehydrogenase (EC 1.3.8.4)
PLF_469_00001733	Putative transmembrane protein
PLF_469_00001734	Inner membrane transport protein YdhP
PLF_469_00001735	hypothetical protein
PLF_469_00001736	FIG00351543: hypothetical protein
PLF_469_00001738	Membrane protein, Rhomboid family
PLF_469_00001739	Methylcrotonyl-CoA carboxylase carboxyl transferase subunit (EC 6.4.1.4)
PLF_469_00001740	Succinylarginine dihydrolase (EC 3.5.3.23)
PLF_469_00001741	Succinylglutamate desuccinylase (EC 3.5.1.96)
PLF_469_00001742	Succinylglutamic semialdehyde dehydrogenase (EC 1.2.1.71)
PLF_469_00001743	Transcriptional regulator, AcrR family
PLF_469_00001744	4-hydroxybenzoate transporter
PLF_469_00001745	4-hydroxyphenylpyruvate dioxygenase (EC 1.13.11.27)
PLF_469_00001746	Error-prone, lesion bypass DNA polymerase V (UmuC)
PLF_469_00001747	Exodeoxyribonuclease VII small subunit (EC 3.1.11.6)
PLF_469_00001748	Niacin transporter NiaP
PLF_469_00001749	Oxidoreductase
PLF_469_00001750	Peptidylprolyl isomerase, FKBP-type (EC 5.2.1.8) / Macrophage infectivity potentiator
PLF_469_00001751	Protocatechuate 3,4-dioxygenase alpha chain (EC 1.13.11.3)
PLF_469_00001752	Uncharacterized ferredoxin-like protein YfhL
PLF_469_00001753	putative membrane protein
PLF_469_00001754	Acyl-CoA dehydrogenase, short-chain specific (EC 1.3.8.1)
PLF_469_00001755	FIG00350000: hypothetical protein
PLF_469_00001756	Membrane protein insertion efficiency factor YidD
PLF_469_00001757	Transcriptional regulator, Crp/Fnr family
PLF_469_00001758	Adenosine deaminase (EC 3.5.4.4)
PLF_469_00001759	FIG00350997: hypothetical protein
PLF_469_00001760	Zinc metalloprotease
PLF_469_00001761	hypothetical protein
PLF_469_00001763	Auxin efflux carrier family protein
PLF_469_00001764	Acyl-CoA synthetases (AMP-forming)/AMP-acid ligases
PLF_469_00001765	Beta-ketoadipate enol-lactone hydrolase (EC 3.1.1.24)
PLF_469_00001766	D-serine ammonia-lyase (EC 4.3.1.18)
PLF_469_00001767	Methylglutaconyl-CoA hydratase (EC 4.2.1.18)
PLF_469_00001768	RND efflux system, inner membrane transporter
PLF_469_00001770	poly (glycerol-phosphate) alpha-glucosyltransferase
PLF_469_00001771	Acid-resistant locus arl7 (Fragment)
PLF_469_00001772	Allophanate hydrolase 2 subunit 1 (EC 3.5.1.54) / Allophanate hydrolase 2 subunit 2 (EC 3.5.1.54)
PLF_469_00001773	Iron-sulfur cluster-binding protein, Rieske family
PLF_469_00001774	Methylisocitrate lyase (EC 4.1.3.30)
PLF_469_00001775	Carnitine monooxygenase, reductase component CntB
PLF_469_00001776	Soluble lytic murein transglycosylase and related regulatory proteins (some contain LysM/invasin domains)
PLF_469_00001777	Transcriptional regulator, AcrR family
PLF_469_00001778	Transcriptional regulator, HxlR family
PLF_469_00001779	hypothetical protein
PLF_469_00001780	hypothetical protein
PLF_469_00001781	4-carboxymuconolactone decarboxylase (EC 4.1.1.44)
PLF_469_00001782	hypothetical protein
PLF_469_00001783	Putative formate dehydrogenase oxidoreductase protein
PLF_469_00001784	Transcriptional regulator, AraC family
PLF_469_00001785	UPF0339 protein YegP.N / UPF0339 protein YegP.C
PLF_469_00001786	outer membrane porin, putative
PLF_469_00001787	Integral membrane protein
PLF_469_00001788	Dihydrolipoamide dehydrogenase (EC 1.8.1.4)
PLF_469_00001789	FIG00973752: TolA-like membrane protein
PLF_469_00001790	DNA-binding transcriptional regulator, MocR family / aminotransferase domain
PLF_469_00001791	MotA/TolQ/ExbB proton channel family protein
PLF_469_00001792	Propionate catabolism operon transcriptional regulator of GntR family
PLF_469_00001793	Transcriptional regulator, AcrR family
PLF_469_00001794	MBL-fold metallo-hydrolase superfamily
PLF_469_00001795	hypothetical protein
PLF_469_00001796	Cell division inhibitor SulA
PLF_469_00001797	Oxidoreductase, short-chain dehydrogenase/reductase family
PLF_469_00001798	MgtC family
PLF_469_00001799	Pca regulon regulatory protein PcaR
PLF_469_00001800	Predicted dye-decolorizing peroxidase (DyP), encapsulated subgroup
PLF_469_00001801	putative membrane protein
PLF_469_00001802	Biopolymer transport protein ExbD/TolR
PLF_469_00001805	Lipoprotein
PLF_469_00001806	D-lactate dehydratase (EC 4.2.1.130)
PLF_469_00001807	RNA-2',3'-PO4:RNA-5'-OH ligase
PLF_469_00001808	Short-chain fatty acids transporter
PLF_469_00001809	Superoxide dismutase [Cu-Zn] precursor (EC 1.15.1.1)
PLF_469_00001810	hypothetical protein
PLF_469_00001812	putative signal peptide
PLF_469_00001813	Transcriptional regulator ArgP, LysR family
PLF_469_00001814	Multimeric flavodoxin WrbA
PLF_469_00001815	Permease of the drug/metabolite transporter (DMT) superfamily
PLF_469_00001816	PTS system, fructose-specific IIA component (EC 2.7.1.202) / Phosphotransferase system, phosphocarrier protein HPr / Phosphoenolpyruvate-protein phosphotransferase of PTS system (EC 2.7.3.9)
PLF_469_00001817	Pyrroloquinoline quinone (Coenzyme PQQ) biosynthesis protein C
PLF_469_00001818	Transcriptional regulator, AcrR family
PLF_469_00001819	glutamine synthetase family protein
PLF_469_00001820	Catalase KatE-intracellular protease (EC 1.11.1.6)
PLF_469_00001821	Enoyl-CoA hydratase (EC 4.2.1.17)
PLF_469_00001822	Glycerol kinase (EC 2.7.1.30)
PLF_469_00001823	Permease of the drug/metabolite transporter (DMT) superfamily
PLF_469_00001824	Predicted transcriptional regulator LiuX of leucine degradation pathway, AcrR family
PLF_469_00001825	Transcriptional regulator, PadR family
PLF_469_00001827	hypothetical protein
PLF_469_00001828	hypothetical protein
PLF_469_00001831	hypothetical protein
PLF_469_00001832	probable membrane protein STY1534
PLF_469_00001833	2-methylcitrate synthase (EC 2.3.3.5)
PLF_469_00001835	Biofilm PGA synthesis N-glycosyltransferase PgaC (EC 2.4.-.-)
PLF_469_00001837	Peptidase, M23/M37 family
PLF_469_00001838	Small molecule diffusion facilitator (permease)
PLF_469_00001839	Transcriptional regulator, HxlR family
PLF_469_00001840	Transcriptional regulator, LysR family
PLF_469_00001841	Acetoin dehydrogenase E1 component alpha-subunit (EC 2.3.1.190)
PLF_469_00001842	Biofilm PGA outer membrane secretin PgaA
PLF_469_00001844	D-beta-hydroxybutyrate permease
PLF_469_00001846	Uncharacterized MFS-type transporter
PLF_469_00001847	Transcriptional regulator, AraC family
PLF_469_00001848	COG2102: Predicted ATPases of PP-loop superfamily
PLF_469_00001850	Terpene utilization protein AtuA
PLF_469_00001852	Maleylacetoacetate isomerase (EC 5.2.1.2) @ Glutathione S-transferase, zeta (EC 2.5.1.18)
PLF_469_00001853	Mutator MutT protein (7,8-dihydro-8-oxoguanine-triphosphatase) (EC 3.6.1.-) / Thiazole tautomerase TenI-like domain
PLF_469_00001855	Sulfate adenylyltransferase subunit 1 (EC 2.7.7.4) / Adenylylsulfate kinase (EC 2.7.1.25)
PLF_469_00001856	Transcriptional regulator, IclR family
PLF_469_00001857	Urease accessory protein UreG
PLF_469_00001859	Alpha-ribazole-5'-phosphate phosphatase (EC 3.1.3.73)
PLF_469_00001860	Thiamine pyrophosphate-requiring enzymes
PLF_469_00001861	Glycerophosphoryl diester phosphodiesterase (EC 3.1.4.46)
PLF_469_00001862	L-asparaginase (EC 3.5.1.1)
PLF_469_00001863	Serine acetyltransferase (EC 2.3.1.30)
PLF_469_00001865	hypothetical protein
PLF_469_00001866	hypothetical protein
PLF_469_00001867	hypothetical protein
PLF_469_00001868	1-phosphofructokinase (EC 2.7.1.56)
PLF_469_00001870	COGs COG3216
PLF_469_00001871	Cytosol nonspecific dipeptidase (EC 3.4.13.18)
PLF_469_00001872	Flavodoxin reductases (ferredoxin-NADPH reductases) family 1; Vanillate O-demethylase oxidoreductase (EC 1.14.13.-)
PLF_469_00001873	Metallo-beta-lactamase superfamily protein PA0057
PLF_469_00001874	Methyl viologen resistance protein SmvA
PLF_469_00001875	Peptidase S8 and S53, subtilisin, kexin, sedolisin
PLF_469_00001876	Permease of the drug/metabolite transporter (DMT) superfamily
PLF_469_00001878	TonB-dependent receptor; Outer membrane receptor for ferrienterochelin and colicins
PLF_469_00001879	Transcriptional regulator, AcrR family
PLF_469_00001880	gamma-aminobutyrate (GABA) permease
PLF_469_00001883	Arylsulfatase (EC 3.1.6.1)
PLF_469_00001884	DUF1176 domain-containing protein
PLF_469_00001886	SAM-dependent methyltransferase
PLF_469_00001887	Transcription regulatory protein opdE
PLF_469_00001888	Transcriptional regulator, AcrR family
PLF_469_00001890	2,3-butanediol dehydrogenase, R-alcohol forming, (R)- and (S)-acetoin-specific (EC 1.1.1.4)
PLF_469_00001891	Exported zinc metalloprotease YfgC precursor
PLF_469_00001892	Indolepyruvate ferredoxin oxidoreductase, alpha and beta subunits
PLF_469_00001893	Membrane alanine aminopeptidase N (EC 3.4.11.2)
PLF_469_00001896	Predicted hydrolase or acyltransferase PA1621
PLF_469_00001897	Transcriptional regulator, LysR family
PLF_469_00001898	Urease accessory protein UreD
PLF_469_00001900	Chromosome (plasmid) partitioning protein ParB
PLF_469_00001901	Formiminoglutamase (EC 3.5.3.8)
PLF_469_00001903	Outer membrane lipoprotein Blc
PLF_469_00001904	P-hydroxybenzoate hydroxylase (EC 1.14.13.2)
PLF_469_00001905	PTS system, inactive IIB catalytic domain / PTS system, fructose-specific IIB component (EC 2.7.1.202) / PTS system, fructose-specific IIC component
PLF_469_00001906	Uncharacterized MFS-type transporter
PLF_469_00001907	Succinyl-CoA synthetase, alpha subunit
PLF_469_00001908	hypothetical protein
PLF_469_00001909	Oxidoreductase, short-chain dehydrogenase/reductase family
PLF_469_00001910	ATP-binding protein
PLF_469_00001911	Na+/H+-dicarboxylate symporter
PLF_469_00001912	NAD-dependent protein deacetylase of SIR2 family
PLF_469_00001913	UDP-glucose 4-epimerase (EC 5.1.3.2)
PLF_469_00001914	hypothetical protein
PLF_469_00001915	hypothetical protein
PLF_469_00001916	33-36 kDa outer membrane protein
PLF_469_00001917	Aromatic amino acid transport protein AroP
PLF_469_00001919	Cytochrome b561
PLF_469_00001920	Histidine ammonia-lyase (EC 4.3.1.3)
PLF_469_00001921	Histidine utilization repressor
PLF_469_00001922	Imidazolonepropionase (EC 3.5.2.7)
PLF_469_00001924	Lipid A core - O-antigen ligase and related enzymes
PLF_469_00001925	Nicotinamidase family protein YcaC
PLF_469_00001926	RNA-binding protein
PLF_469_00001927	Urease accessory protein UreF
PLF_469_00001928	hypothetical protein
PLF_469_00001929	FIG00350110: hypothetical protein
PLF_469_00001930	Molybdopterin-binding oxidoreductase, [4Fe-4S] cluster binding and molybdopterin cofactor binding site containing
PLF_469_00001931	Nicotinamide phosphoribosyltransferase (EC 2.4.2.12)
PLF_469_00001932	Thiol:disulfide interchange protein DsbC
PLF_469_00001933	Transcriptional regulator, AraC family
PLF_469_00001934	Urease accessory protein UreE
PLF_469_00001935	Urocanate hydratase (EC 4.2.1.49)
PLF_469_00001937	Fosmidomycin resistance protein
PLF_469_00001938	hypothetical protein
PLF_469_00001939	putative TonB-dependent receptor
PLF_469_00001940	HDED PROTEIN
PLF_469_00001941	LysR family transcriptional regulator near succinyl-CoA:3-ketoacid-coenzyme A transferase
PLF_469_00001942	Transcriptional regulator clustered with PA0057, LysR family
PLF_469_00001943	NAD(P)H oxidoreductase YrkL @ Putative NADPH-quinone reductase (modulator of drug activity B) @ Flavodoxin 2
PLF_469_00001944	Pca regulon regulatory protein PcaR
PLF_469_00001945	Phenylacetaldehyde dehydrogenase (EC 1.2.1.39)
PLF_469_00001946	RNA-binding protein Hfq
PLF_469_00001948	Urease gamma subunit (EC 3.5.1.5)
PLF_469_00001950	AdeT
PLF_469_00001951	Alpha-ketoglutarate-dependent taurine dioxygenase (EC 1.14.11.17)
PLF_469_00001952	Lactam utilization protein LamB
PLF_469_00001957	DnaA inactivator Hda (shorter homolog of DnaA)
PLF_469_00001958	FIG00351038: hypothetical protein
PLF_469_00001959	Flavodoxin reductases (ferredoxin-NADPH reductases) family 1
PLF_469_00001960	Geranyl-CoA carboxylase biotin-containing subunit (EC 6.4.1.5)
PLF_469_00001962	Glutaminase (EC 3.5.1.2)
PLF_469_00001963	Urease beta subunit (EC 3.5.1.5)
PLF_469_00001965	hypothetical protein
PLF_469_00001966	RNA (nucleoside 2'-O)-methyltransferase
PLF_469_00001967	FIG00968627: hypothetical protein
PLF_469_00001968	MFS family multidrug efflux protein, similarity to bicyclomycin resistance protein Bcr
PLF_469_00001970	Putative Heme-regulated two-component response regulator
PLF_469_00001971	Uncharacterized sodium-dependent transporter YocS
PLF_469_00001972	Transcriptional regulator, MarR family
PLF_469_00001974	Citronellyl-CoA dehydrogenase
PLF_469_00001975	Malate:quinone oxidoreductase (EC 1.1.5.4)
PLF_469_00001976	Transporter, LysE family
PLF_469_00001977	Transcriptional regulator, AcrR family
PLF_469_00001978	FIG00350446: hypothetical protein
PLF_469_00001979	hypothetical protein
PLF_469_00001980	Copper chaperone
PLF_469_00001981	L-Proline/Glycine betaine transporter ProP
PLF_469_00001982	Phenylacetate-coenzyme A ligase (EC 6.2.1.30)
PLF_469_00001983	outer membrane autotransporter barrel domain
PLF_469_00001984	5-hydroxyisourate hydrolase (EC 3.5.2.17)
PLF_469_00001985	Aldehyde dehydrogenase (EC 1.2.1.3)
PLF_469_00001986	Zinc-type alcohol dehydrogenase-like protein
PLF_469_00001987	Citronellol dehydrogenase; Citronellal dehydrogenase
PLF_469_00001988	Coenzyme F420-dependent N5,N10-methylene tetrahydromethanopterin reductase and related flavin-dependent oxidoreductases
PLF_469_00001989	cAMP-binding protein
PLF_469_00001990	Polyhydroxyalkanoate synthesis protein PhaF
PLF_469_00001991	Hydrolase, alpha/beta fold family
PLF_469_00001992	3-oxo-5,6-dehydrosuberyl-CoA semialdehyde dehydrogenase (EC 1.2.1.91) / 2-oxepin-2(3H)-ylideneacetyl-CoA hydrolase (EC 3.3.2.12)
PLF_469_00001993	Acyclic terpenes utilization regulator AtuR, TetR family
PLF_469_00001994	Alpha,alpha-trehalose-phosphate synthase [UDP-forming] (EC 2.4.1.15)
PLF_469_00001995	Aspartate dehydrogenase homolog
PLF_469_00001996	FIG229276: Transcriptional regulator, AraC family
PLF_469_00001997	Flavohemoglobin / Nitric oxide dioxygenase (EC 1.14.12.17)
PLF_469_00001998	Glutamyl-tRNA synthetase (EC 6.1.1.17)
PLF_469_00001999	Succinate-semialdehyde dehydrogenase [NAD(P)+] (EC 1.2.1.16)
PLF_469_00002000	Tautomerase
PLF_469_00002001	CidA-associated membrane protein CidB
PLF_469_00002002	Transcriptional regulator BetI, TetR family
PLF_469_00002003	Lytic transglycosylase
PLF_469_00002004	Taurine ABC transporter, permease protein TauC
PLF_469_00002005	RND efflux system, inner membrane transporter
PLF_469_00002006	Zinc-binding GTPase YciC
PLF_469_00002007	Ribonuclease Z (EC 3.1.26.11)
PLF_469_00002008	Taurine ABC transporter, ATP-binding protein TauB
PLF_469_00002009	hypothetical protein
PLF_469_00002010	putative membrane protein
PLF_469_00002011	2,3-butanediol dehydrogenase, S-alcohol forming, (S)-acetoin-specific (EC 1.1.1.76)
PLF_469_00002012	Oxidoreductase, short-chain dehydrogenase/reductase family
PLF_469_00002014	High-affinity choline uptake protein BetT
PLF_469_00002015	Transcriptional regulator, IclR family
PLF_469_00002018	hypothetical protein
PLF_469_00002019	Dinucleotide-utilizing enzymes involved in molybdopterin and thiamine biosynthesis family 1
PLF_469_00002020	FIG00350035: hypothetical protein
PLF_469_00002021	Ferredoxin reductase
PLF_469_00002022	RNA polymerase ECF-type sigma factor
PLF_469_00002023	Short-chain dehydrogenase, associated with 2-hydroxychromene-2-carboxylate isomerase family protein
PLF_469_00002024	hypothetical protein
PLF_469_00002025	hypothetical protein
PLF_469_00002026	Na(+)-dependent bicarbonate transporter BicA / Carbonic anhydrase, beta class (EC 4.2.1.1)
PLF_469_00002027	Geranyl-CoA carboxylase carboxyl transferase subunit (EC 6.4.1.5)
PLF_469_00002028	protein of unknown function DUF395, YeeE/YedE
PLF_469_00002029	type 1 fimbriae anchoring protein FimD
PLF_469_00002030	Acyl-CoA dehydrogenase; probable dibenzothiophene desulfurization enzyme
PLF_469_00002031	Transcriptional regulator, AsnC family
PLF_469_00002033	Na+/H+-dicarboxylate symporter
PLF_469_00002034	CapA protein
PLF_469_00002035	DcaP
PLF_469_00002036	General secretion pathway protein G
PLF_469_00002038	RND efflux system, membrane fusion protein
PLF_469_00002039	putative lipoprotein
PLF_469_00002041	Gamma-glutamyltranspeptidase (EC 2.3.2.2) @ Glutathione hydrolase (EC 3.4.19.13)
PLF_469_00002042	TesB-like acyl-CoA thioesterase 5
PLF_469_00002043	Transcriptional regulator, LysR family
PLF_469_00002045	putative membrane protein
PLF_469_00002046	twitching motility protein PilG
PLF_469_00002047	Adenosine deaminase (EC 3.5.4.4)
PLF_469_00002049	Outer membrane receptor proteins, mostly Fe transport
PLF_469_00002050	Phenylacetic acid degradation protein PaaY
PLF_469_00002051	Serine protease
PLF_469_00002052	Transcriptional regulator, AsnC family
PLF_469_00002053	1,2-phenylacetyl-CoA epoxidase, subunit E (EC 1.14.13.149)
PLF_469_00002054	Glycerate kinase (EC 2.7.1.31)
PLF_469_00002055	Isochorismatase (EC 3.3.2.1)
PLF_469_00002056	Putative transmembrane protein
PLF_469_00002059	hypothetical protein
PLF_469_00002061	1,2-epoxyphenylacetyl-CoA isomerase (EC 5.3.3.18)
PLF_469_00002062	1,2-phenylacetyl-CoA epoxidase, subunit A (EC 1.14.13.149)
PLF_469_00002063	3-hydroxybutyrate dehydrogenase (EC 1.1.1.30)
PLF_469_00002064	Biofilm PGA synthesis N-glycosyltransferase PgaC (EC 2.4.-.-)
PLF_469_00002065	C4-dicarboxylate transport protein
PLF_469_00002066	Cobalt/zinc/cadmium resistance protein CzcD
PLF_469_00002067	Dihydrolipoamide dehydrogenase of acetoin dehydrogenase (EC 1.8.1.4)
PLF_469_00002068	Protein secretion chaperonin CsaA
PLF_469_00002069	Transcriptional regulator, LysR family
PLF_469_00002070	DNA-binding response regulator KdpE
PLF_469_00002072	FIG00350354: hypothetical protein
PLF_469_00002074	Monoamine oxidase (1.4.3.4)
PLF_469_00002075	Fatty acid hydroxylase family like
PLF_469_00002076	Threonine efflux protein
PLF_469_00002077	Uncharacterized proteins YbdD and YjiX
PLF_469_00002079	Putative hemolysin
PLF_469_00002080	Sulfatase modifying factor 1 precursor (C-alpha-formyglycine- generating enzyme 1)
PLF_469_00002081	Taurine ABC transporter, substrate-binding protein TauA
PLF_469_00002082	Zn-dependent protease with chaperone function PA4632
PLF_469_00002083	Acyl-CoA:acetate CoA-transferase, beta subunit (EC 2.8.3.8)
PLF_469_00002084	Amidohydrolase family protein
PLF_469_00002085	Transporter, LysE family
PLF_469_00002086	Uncharacterized protein YgiN
PLF_469_00002087	hypothetical protein
PLF_469_00002088	hypothetical protein
PLF_469_00002089	1,2-phenylacetyl-CoA epoxidase, subunit C (EC 1.14.13.149)
PLF_469_00002090	Acetyl-CoA hydrolase/transferase family protein
PLF_469_00002091	Biofilm PGA synthesis auxiliary protein PgaD
PLF_469_00002092	Catalase-peroxidase KatG (EC 1.11.1.21)
PLF_469_00002094	Glyoxalase family protein
PLF_469_00002095	Auxin efflux carrier family protein
PLF_469_00002097	hypothetical protein
PLF_469_00002099	zinc-binding dehydrogenase
PLF_469_00002100	1,2-phenylacetyl-CoA epoxidase, subunit B (EC 1.14.13.149)
PLF_469_00002102	Ferrichrome-iron receptor
PLF_469_00002103	Methionine ABC transporter substrate-binding protein
PLF_469_00002105	Xanthine dehydrogenase, molybdenum binding subunit (EC 1.17.1.4)
PLF_469_00002106	putative membrane protein
PLF_469_00002107	putative membrane protein
PLF_469_00002108	ABC transporter, permease protein (cluster 3, basic aa/glutamine/opines)
PLF_469_00002109	Acyl-CoA dehydrogenase
PLF_469_00002111	Citrate/H+ symporter of CitMHS family
PLF_469_00002112	Di-tripeptide/cation symporter
PLF_469_00002113	Dihydrolipoamide acetyltransferase component (E2) of acetoin dehydrogenase complex (EC 2.3.1.12)
PLF_469_00002114	Multidrug efflux system EmrAB-OMF, membrane fusion component EmrA
PLF_469_00002115	Omega-amino acid--pyruvate aminotransferase (EC 2.6.1.18)
PLF_469_00002116	CzcABC family efflux RND transporter, membrane fusion protein
PLF_469_00002117	Intracellular protease
PLF_469_00002119	UPF0234 protein Yitk
PLF_469_00002121	Transcriptional regulator, AsnC family
PLF_469_00002123	hypothetical protein
PLF_469_00002124	hypothetical protein
PLF_469_00002126	signal peptide peptidase SppA, 36K type
PLF_469_00002127	Acetoin dehydrogenase E1 component beta-subunit (EC 2.3.1.190)
PLF_469_00002128	Biofilm PGA synthesis deacetylase PgaB (EC 3.-)
PLF_469_00002130	Glycosyltransferase
PLF_469_00002131	Isohexenylglutaconyl-CoA hydratase (EC 4.2.1.57)
PLF_469_00002132	Uncharacterized metal ion transporter YcsG, Mn(2+)/Fe(2+) NRAMP family
PLF_469_00002133	Uncharacterized MFS-type transporter YnfM
PLF_469_00002134	Two-component system sensor histidine kinase/response regulator hybrid
PLF_469_00002138	DcaP
PLF_469_00002139	Protein YrdA
PLF_469_00002140	Transcriptional regulator, LysR family => TcuR
PLF_469_00002141	Aromatic hydrocarbon utilization transcriptional regulator CatR (LysR family)
PLF_469_00002142	diguanylate cyclase/phosphodiesterase (GGDEF & EAL domains) with PAS/PAC sensor(s)
PLF_469_00002144	putative membrane protein
PLF_469_00002145	putative signal peptide
PLF_469_00002147	Pyruvate decarboxylase (EC 4.1.1.1); Indole-3-pyruvate decarboxylase (EC 4.1.1.74)
PLF_469_00002148	RND efflux system, inner membrane transporter
PLF_469_00002149	TolA protein
PLF_469_00002150	Universal stress protein UspA and related nucleotide-binding proteins
PLF_469_00002152	hypothetical protein
PLF_469_00002153	hypothetical protein
PLF_469_00002154	hypothetical protein
PLF_469_00002155	UPF0317 protein YcsI
PLF_469_00002156	Acyl-CoA dehydrogenase/oxidase domain protein
PLF_469_00002157	Ferrichrome-iron receptor
PLF_469_00002159	Transcriptional regulator, AraC family
PLF_469_00002160	hypothetical protein
PLF_469_00002163	Transcriptional regulator, Xre family
PLF_469_00002168	ABC transporter, substrate-binding protein (cluster 3, basic aa/glutamine/opines)
PLF_469_00002169	Transcriptional regulator, MerR family
PLF_469_00002170	hypothetical protein
PLF_469_00002171	hypothetical protein
PLF_469_00002173	DUF1022 domain-containing protein
PLF_469_00002174	IroE protein
PLF_469_00002176	Transcriptional regulator, AraC family
PLF_469_00002177	hypothetical protein
PLF_469_00002178	hypothetical protein
PLF_469_00002179	ABC transporter, ATP-binding protein (cluster 3, basic aa/glutamine/opines)
PLF_469_00002180	Glutamate racemase (EC 5.1.1.3)
PLF_469_00002181	Aldehyde dehydrogenase (EC 1.2.1.3)
PLF_469_00002182	Stresses-induced protein Ves (HutD)
PLF_469_00002184	Glutamate/aspartate ABC transporter, permease protein GltK (TC 3.A.1.3.4)
PLF_469_00002185	Lysine-arginine-ornithine-binding ABC transporter, substrate-binding protein ArgT (TC 3.A.1.3.1)
PLF_469_00002186	RidA/YER057c/UK114 superfamily protein
PLF_469_00002187	hypothetical protein
PLF_469_00002189	2,3-dehydroadipyl-CoA hydratase (EC 4.2.1.17)
PLF_469_00002190	3-hydroxyadipyl-CoA dehydrogenase
PLF_469_00002192	Transcriptional regulator STM2281, LysR family
PLF_469_00002193	Organosulfonate ABC transporter substrate-binding protein
PLF_469_00002194	hypothetical protein
PLF_469_00002195	hypothetical protein; putative signal peptide
PLF_469_00002196	ABC transporter, permease protein (cluster 3, basic aa/glutamine/opines)
PLF_469_00002197	Glutamate/aspartate ABC transporter, substrate-binding protein GltI (TC 3.A.1.3.4)
PLF_469_00002198	Efflux transport system, outer membrane factor (OMF) lipoprotein
PLF_469_00002199	Polyhydroxyalkanoic acid synthase
PLF_469_00002200	hypothetical protein
PLF_469_00002201	hypothetical protein
PLF_469_00002202	hypothetical protein
PLF_469_00002203	hypothetical protein
PLF_469_00002205	Transcriptional regulator, LysR family
PLF_469_00002206	Uncharacterized glutathione S-transferase-like protein
PLF_469_00002207	Xaa-Pro aminopeptidase (EC 3.4.11.9)
PLF_469_00002208	hypothetical protein
PLF_469_00002209	hypothetical protein; putative signal peptide
PLF_469_00002211	Enoyl-CoA hydratase (EC 4.2.1.17) => degradation of branched-chain amino acids and alpha-keto acids
PLF_469_00002213	Peptidyl-prolyl cis-trans isomerase PpiA precursor (EC 5.2.1.8)
PLF_469_00002214	Permease of the drug/metabolite transporter (DMT) superfamily
PLF_469_00002215	Uncharacterized MFS-type transporter
PLF_469_00002216	putative membrane protein
PLF_469_00002217	Aspartate ammonia-lyase (EC 4.3.1.1)
PLF_469_00002218	DNA-3-methyladenine glycosylase II (EC 3.2.2.21)
PLF_469_00002219	Malonate decarboxylase alpha subunit
PLF_469_00002220	Malonate decarboxylase gamma subunit
PLF_469_00002222	Transcriptional activator of acetoin dehydrogenase operon AcoR
PLF_469_00002224	Type IV fimbrial biogenesis protein PilY1
PLF_469_00002225	hypothetical protein
PLF_469_00002226	hypothetical protein
PLF_469_00002227	2-oxo-4-hydroxy-4-carboxy-5-ureidoimidazoline (OHCU) decarboxylase (EC 4.1.1.97)
PLF_469_00002228	Alkaline serine exoprotease A precursor (EC 3.4.21.-)
PLF_469_00002231	Dienelactone hydrolase family protein
PLF_469_00002233	Transporter, LysE family
PLF_469_00002234	hypothetical protein
PLF_469_00002237	Cu(I)-responsive transcriptional regulator
PLF_469_00002238	MBL-fold metallo-hydrolase superfamily
PLF_469_00002239	Secretory lipase precursor
PLF_469_00002240	Transcriptional regulator, AraC family
PLF_469_00002242	FIG138056: a glutathione-dependent thiol reductase
PLF_469_00002243	Transcriptional regulator CidR, LysR family
PLF_469_00002244	Nickel-binding accessory protein UreJ-HupE
PLF_469_00002245	Nudix-related transcriptional regulator NrtR
PLF_469_00002247	Transporter, LysE family
PLF_469_00002248	FilE
PLF_469_00002249	GlpM protein
PLF_469_00002250	Carbonic anhydrase, gamma class (EC 4.2.1.1)
PLF_469_00002251	Malonate decarboxylase beta subunit
PLF_469_00002252	Malonate utilization transcriptional regulator
PLF_469_00002253	Membrane-type matrix metallopeptidase-1
PLF_469_00002254	hypothetical protein
PLF_469_00002256	Alkanesulfonate ABC transporter substrate-binding protein SsuA
PLF_469_00002257	Arginine/ornithine antiporter ArcD
PLF_469_00002259	Exoenzymes regulatory protein AepA precursor
PLF_469_00002260	Fatty acid desaturase
PLF_469_00002261	Ferredoxin
PLF_469_00002262	2-aminoethylphosphonate ABC transporter substrate-binding protein
PLF_469_00002263	Glutamate/aspartate ABC transporter, permease protein GltJ (TC 3.A.1.3.4)
PLF_469_00002264	Outer membrane lipoprotein omp16 precursor
PLF_469_00002265	MFS-type transporter => TcuC
PLF_469_00002266	hypothetical protein
PLF_469_00002267	Epoxyqueuosine reductase (EC 1.17.99.6) QueH
PLF_469_00002268	Holin-like protein CidA
PLF_469_00002269	Malonate decarboxylase delta subunit
[truncated: 756 more rows]
